# Supplementary material for: General knowledge norms: Updated and expanded for German
Source: PLoS One. 2023 Feb 7;18(2):e0281305. doi: 10.1371/journal.pone.0281305 (PMC9904464; doi:10.1371/journal.pone.0281305)
Supplement: S1 Table — (XLSX) [file pone.0281305.s007.xlsx]

## Sheet: S1 Table Note
Probabilities of recall (with confidence intervals), mean response latencies, proportions of errors (with confidence intervals), confidence judgments (with confidence intervals), peer judgements (with confidence intervals), and correlations between the judgements and the probability of recall for 356 general world knowledge questions.
Variable		Description
Rank 2020	=	Rank of the question based on the data collection from 2020
Rank 2012	=	Rank of the question based on the data collection from 2012
2012 vs. 2020	=	z-tests between the probability of recall per question of 2012 and 2020
Nrc	=	Number of responses that were correct
Nri	=	Number of responses that were incorrect
		The total number of responses per question can be calculated by adding Nrc to Nri
RLc	=	Mean response latencies (reaction time, in seconds) for correct responses
RLi	=	Mean response latencies (reaction time, in seconds) for incorrect responses (commission errors)
Ec	=	Proportion of commission errors
Eo	=	Proportion of omission errors
CJc	=	Mean confidence judgement for correct responses
CJi	=	Mean confidence judgement for incorrect responses (commission errors)
Nci	=	Number of responses that contributed to the mean confidence judgment for incorrect responses, which reflects the number of confidence judgments for commission errors.
		The total number of responses that contributed to the mean confidence judgment can be calculated by adding Nrc to Nci
Npj	=	Number of responses that contributed to the mean peer judgment
Judge Corrs	=	Pearson’s r correlation between confidence judgments and peer judgments
Confidence Recall Corrs	=	Pearson’s r correlation between confidence judgments and the probability of recall
Peer Recall Corrs	=	Pearson’s r correlation between peer judgments and probability of recall
*		p < .05
**		p < .01
***		p < .001

## Sheet: S1 Table_World Knowledge Norms
Rank 2020	Rank 2012		Question (German)	Correct Response (German)	Question (English)	Correct Response (English)	Probability of Recall				2012 vs. 2020		Response Latency					Porportion of Errors		Probability of Error			Confidence Judgments (CJ)						Peer Judgments (PJ)				Correlation of PJ and CJ		Correlation of CJ and Recall		Correlation of PJ and Recall
							P	CI	Nrc	Nri			RLc	SD	RLi	SD		Ec	Eo	P	CI		M	CI	CJc	CJi	Nci		M	CI	Npj		r		r		r
1	-	New	Was ist die Hauptstadt Deutschlands?	Berlin	What is the capital of Germany?	Berlin	0.995305	[.99, 1.00]	212	1			5.36	2.24				0	1	0.005	[.00, .01]		99.6967	[99.23, 100.00]	99.6967		0		97.1368	[95.92, 98.36]	212		0.44	***			0.503248	***
2	-	New	Wie heißt das heilige Buch der Christen?	Bibel	What is the name of the holy book of the christians?	Bible	0.995025	[.99, 1.00]	200	1			5.75	2.01				0	1	0.005	[.00, .01]		98.92	[97.79, 100.00]	98.92		0		94.985	[93.46, 96.51]	200		0.13				0.0773527
3	23	Original	Wie heißt die Hauptstadt von Frankreich?	Paris	What is the capital of France?	Paris	0.994792	[.99, 1.00]	191	1	***		5.09	1.81				0	1	0.005	[.00, .01]		97.623	[95.99, 99.25]	97.623		0		96.1927	[95.13, 97.26]	192		0.22	**			0.25214	***
4	-	New	Wie lautet die Abkürzung für die Deutsche Bahn?	DB	What is the abbreviation for "Deutsche Bahn"?	DB	0.990521	[.98, 1.00]	209	2			5.28	2.44	10.44			0.5	0.5	0.009	[.00, .02]		98.8048	[97.76, 99.85]	98.799	100	1		96.654	[95.59, 97.71]	211		0.06		-0.0106866		0.0892554
5	-	New	Was ist Brad Pitt von Beruf?	Schauspieler	What is Brad Pitt's profession?	Actor	0.990338	[.98, 1.00]	205	2			8.25	3.81				0	1	0.01	[.00, .02]		94.0927	[92.19, 96.00]	94.0927		0		91.5652	[89.82, 93.31]	207		0.48	***			0.451674	***
6	-	New	Mit welchem Alter erreicht man in Deutschland die Volljährigkeit?	Achtzehn	At what age do people in Germany reach the age of majority?	Eighteen	0.990148	[.98, 1.00]	201	2			5.4	2.18				0	1	0.01	[.00, .02]		98.69	[97.00, 99.58]	98.69		0		96.5495	[94.97, 98.13]	202		0.49	***			0.00920091
7	2	Original	Wie heißt die langanhaltende Ruhephase, die von einigen Tierarten während der Wintermonate eingelegt wird?	Winterschlaf	What is the name of the long sleep some animals go through during the entire winter?	Hibernation	0.981651	[.98, 1.00]	214	4	***		11.12	4.98	19.68			0.5	0.5	0.018	[.00, .04]		94.3506	[92.67, 96.03]	94.723	54.5	2		90.9862	[89.13, 92.85]	217		0.48	***	0.308601	***	0.4075	***
8	-	New	Wieviel Gramm ergeben ein Kilogramm?	Tausend	How many grams make one kilogram?	Thousand	0.978723	[.98, 1.00]	184	4			7.32	4.36	16.31	16.09		0.75	0.25	0.021	[.00, .04]		98.6203	[97.51, 99.73]	99.0109	74.6667	3		95.9358	[94.71, 97.16]	187		0.5	***	0.395357	***	0.271423	***
9	11	Original	Wie nennt man den Prozess, bei dem Pflanzen mithilfe von Sonnenlicht Nährstoffe gewinnen?	Photosynthese	What is the name of the process by which plants make their food?	Photosynthesis	0.976636	[.98, 1.00]	209	5	***		12.8	6.41	8.4	7.23		0.8	0.2	0.023	[.00, .04]		93.1362	[90.80, 95.47]	94.0574	45	4		82.2944	[80.03, 84.56]	214		0.55	***	0.383841	***	0.230117	***
10	1	Original	Welche Tierart ähnelt einem Pferd und hat ein schwarz-weiß gestreiftes Fell?	Zebra	What is the name of the horse-like animal with black and white stripes?	Zebra	0.971698	[.98, 1.00]	206	6			7.11	3.02	13.54	7.81		0.5	0.5	0.028	[.01, .05]		98.3062	[96.97, 99.65]	98.4709	87	3		96.3915	[94.98, 97.80]	212		0.51	***	0.138353	*	0.493004	***
11	6	Original	Wie wird ein starker, periodisch auftretender Kopfschmerz genannt, der häufig mit Übelkeit einhergeht?	Migräne	What is the name of the severe headache that returns periodically and often is accompanied by nausea?	Migraine	0.966184	[.98, 1.00]	200	7	***		10.07	4.9				0.285714	0.714286	0.034	[.01, .06]		90.8868	[88.98, 92.79]	91.1407	65.5	2		83.5024	[81.57, 85.44]	205		0.45	***	0.185548	**	0.195376
12	51	Original	Welche italienische Stadt ist für ihre Kanäle berühmt?	Venedig	What is the name of the city in Italy that is known for its canals?	Venice	0.965	[.98, 1.00]	193	7	***		7.4	3.87	10.21	1.7		0.571429	0.428571	0.035	[.01, .06]		95.2234	[93.47, 96.97]	95.4819	82.75	4		87.3618	[85.16, 89.56]	199		0.59	***	0.143524	*	0.372444	***
13	-	New	An welchem Datum ist Silvester?	31.12.	What date is New Year's Eve?	31.12.	0.960591	[.93, .99]	195	8			9.95	5.15	14.99	8.8		0.75	0.25	0.039	[.01, .07]		96.8085	[95.03, 98.58]	97.5155	73.8333	6		95.8317	[94.15, 97.51]	202		0.24	***	0.316858	***	0.164525
14	-	New	Was feiern Christen an Ostern?	Auferstehung	What do christians celebrate at Easter?	Ressurection	0.954955	[.93, .98]	212	10			15.69	8.54	20.55	13.67		0.8	0.2	0.045	[.02, .07]		91.3909	[88.58, 94.20]	92.2925	67.5	8		80.6697	[78.25, 83.09]	221		0.28	***	0.218919	**	0.111369
15	-	New	Wie hoch ist die erlaubte Höchstgeschwindigkeit in geschlossenen Ortschaften in km/h (in Deutschland)?	Fünfzig	What is the maximum permitted speed in built-up areas in kilometers per hour (in Germany)?	Fifty	0.953368	[.92, .98]	184	9			8.96	5.18	8.32	2.82		0.777778	0.222222	0.047	[.02, .08]		94.7696	[92.56, 96.98]	95.8152	67.2857	7		91.6632	[89.92, 93.40]	193		0.44	***	0.344284	***	0.197705
16	8	Original	Wie nennt man getrocknete Weintrauben?	Rosinen	What is the name of a dried grape?	Raisin	0.952381	[.92, .98]	180	9	***		9.34	6.94				0	1	0.048	[.02, .08]		95.0112	[93.07, 96.95]	95.0112		0		85.4813	[82.81, 88.15]	187		0.53	***			0.464728	***
17	21	Original	Wie nennt man einen Facharzt bzw. eine Fachärztin, der bzw. die auf operative Eingriffe spezialisiert ist?	Chirurg	What is the name for a medical doctor who specializes in cutting the body?	Surgeon	0.951087	[.92, .98]	175	9	***		13.58	8.78	20.82	6.06		0.777778	0.222222	0.049	[.02, .08]		88.7473	[85.66, 91.79]	91.0058	32.2857	7		84.5355	[81.80, 87.27]	183		0.63	***	0.542388	***	0.423286	***
18	-	New	Wie viele Tage hat der Monat Januar?	Einundreißig	How many days has the month of January?	Thirty-One	0.943662	[.91, .97]	201	12			7.34	4.69	13.75	6.7		1	0	0.056	[.03, .09]		96.0376	[94.40, 97.68]	97.3134	74.6667	12		94.2817	[92.90, 95.66]	213		0.44	***	0.429158	***	0.258373	***
19	73	Original	Wie heißt die Hauptstadt von Russland?	Moskau	What is the capital of Russia?	Moscow	0.938776	[.91, .97]	184	12	***		7.87	5.21	14.51	7.74		0.5	0.5	0.061	[.03, .09]		93.3494	[91.26, 95.44]	93.377	92.5	6		88.5692	[86.60, 90.54]	195		0.55	***	0.010519		0.135571
20	-	New	Wer landete Hits mit "Pokerface" und "Born this Way"?	Lady Gaga	Who landed hits with "Pokerface" and "Born this Way"?	Lady Gaga	0.936893	[.90, .97]	193	13			9.43	4.22	11.62	4.24		0.538462	0.461538	0.063	[.03, .10]		93.8642	[91.37, 96.31]	96.4241	23.2857	7		83.6422	[81.28, 86.00]	204		0.51	***	0.762645	***	0.449894	***
21	-	New	Wie heißt der höchste Berg der Welt?	Mount Everst	What is the highest mountain in the world?	Mount Everst	0.92891	[.89, .96]	196	15			11.99	7.92	14.21	9.53		0.466667	0.533333	0.071	[.04, .11]		89.5326	[86.87, 92.19]	90.1077	73.4286	7		85.0619	[82.61, 87.51]	210		0.56	***	0.158594	*	0.482933	***
22	-	New	Mit welchem Alter erhält man in der BRD das Wahlrecht zur Bundestagswahl?	Achtzehn	At what age do people in the Federal Republic of Germany get the right to vote in the Bundestag elections?	Eighteen	0.924883	[.89, .96]	197	16			9.15	5.09	15.39	9.54		0.9375	0.0625	0.075	[.04, .11]		87.0377	[83.85, 90.23]	89.2741	57.6667	15		86.2817	[83.91, 88.65]	213		0.67	***	0.342801	***	0.206011
23	-	New	Wo tagt der Deutsche Bundestag?	Berlin	Where does the German Bundestag (Parliament) meet?	Berlin	0.923077	[.89, .96]	180	15			9.82	7.49	15.73	12.9		0.866667	0.133333	0.077	[.04, .11]		89.6297	[86.75, 92.49]	90.764	73.9231	13		86.0258	[83.45, 88.60]	194		0.62	***	0.210314	**	0.146202
24	-	New	Wie lautet das Kraftfahrkennzeichen der Stadt Hamburg?	HH	What is the vehicle registration number of the city of Hamburg?	HH	0.92233	[.89, .96]	190	16			6.29	2.97	10.08	5.55		0.8125	0.1875	0.078	[.04, .11]		90.8177	[87.87, 93.77]	93.1053	57.3846	13		81.3627	[79.02, 83.71]	204		0.4	***	0.408893	***	0.222026
25	3	Original	Wie heißt der Gegenstand aus Gummi, den Eishockeyspieler hin und herschießen?	Puck	What is the name of the rubber object that is hit back and forth by hockey players?	Puck	0.921951	[.89, .96]	189	16	***		8.93	5.45	12.91	7.04		0.4375	0.5625	0.078	[.04, .11]		87.0365	[83.90, 90.15]	89.1489	30	7		77.6569	[75.04, 80.28]	204		0.54	***	0.496183	***	0.5009	***
26	34	Original	Wie heißt die Echsenart, die ihre Körperfarbe an die Umwelt anpassen kann?	Chamäleon	What is the name of the lizard that changes its color to match the surroundings?	Chameleon	0.921053	[.88, .96]	175	15			14.51	8.91	11.67	4.28		0.666667	0.333333	0.079	[.04, .12]		92.4322	[90.09, 94.74]	93.9769	65.4	10		87.0532	[84.48, 89.62]	188		0.69	***	0.405424	***	0.509872	***
27	-	New	In welchem Land liegt die Bretagne?	Frankreich	What country is Brittany in?	France	0.920188	[.88, .96]	196	17			8.81	5.08	13.32	5.81		0.470588	0.529412	0.08	[.04, .12]		86.3956	[83.02, 89.75]	88.2974	33.1429	7		73.0853	[70.43, 75.74]	211		0.45	***	0.414201	***	0.395381	***
28	-	New	Welcher Nation gelang als Erstes eine bemannte Mondlandung?	USA	Which nation was the first to succeed in a manned moon landing?	USA	0.917476	[.88, .95]	189	17			12.36	8.63	14.5	10.51		0.764706	0.235294	0.083	[.05, .12]		79.8759	[76.20, 83.53]	81.9255	50.0769	13		78.2195	[75.40, 81.04]	205		0.64	***	0.296369	***	0.329037	***
29	-	New	Wie viele Bundesländer hat die Bundesrepublik Deutschland?	Sechzehn	How many federal states does the Federal Republic of Germany have?	Sixteen	0.913636	[.88, .95]	201	19	***		7.67	6.7	9.66	6.95		0.947368	0.0526316	0.086	[.05, .12]		90.2253	[86.42, 92.61]	93.6683	51.7778	18		86.1927	[84.07, 88.32]	218		0.41	***	0.518053	***	0.260356	***
30	14	Original	Wie hieß das angeblich unsinkbare Schiff, das auf seiner Jungfernfahrt im Jahre 1912 sank?	Titanic	What was the name of the supposedly unsinkable ship that sunk on its maiden voyage in 1912?	Titanic	0.911765	[.87, .95]	186	18			9.26	4.1	21.78			0.111111	0.888889	0.088	[.05, .13]		92.7643	[89.99, 95.52]	93.6919	6.5	2		84.7241	[81.76, 87.69]	203		0.75	***	0.466058	***	0.66314	***
31	4	Original	Wie heißen versteinerte Funde von Tier- und Pflanzenüberresten?	Fossilien	What is the name of the remains of plants and animals that are found in stone?	Fossils	0.908654	[.87, .95]	189	19			11.45	8.13	15.85	10.17		0.421053	0.578947	0.091	[.05, .13]		90.5962	[87.93, 93.24]	91.7273	63.875	8		80.8738	[78.59, 83.16]	206		0.56	***	0.292613	***	0.411618	***
32	-	New	In welchem Jahresabstand wiederholen sich Schaltjahre?	Vier	In which yearly interval are leap years repeated?	Four	0.90625	[.86, .95]	174	18			7.23	4.85	10.89	6.85		0.888889	0.111111	0.094	[.05, .14]		89.3211	[86.15, 92.49]	92.9943	49.375	16		88.5	[86.47, 90.53]	192		0.65	***	0.545175	***	0.39093	***
33	-	New	Welches ist der höchste deutsche Berg?	Zugspitze	What is the highest German mountain?	Zugspitze	0.899522	[.86, .94]	188	21			9.57	6.06	11.73	6.46		0.52381	0.47619	0.1	[.06, .14]		88.6884	[85.59, 91.79]	92.7447	19.3636	11		82.4567	[80.16, 84.76]	208		0.39	***	0.754261	***	0.38531	***
34	-	New	In welchem menschlichen Organ befinden sich Hammer, Amboss und Steigbügel?	Ohr	In which human organ are the hammer, anvil and stirrup?	Ear	0.899038	[.86, .94]	187	21			7.49	5.15	14.67	6.29		0.619048	0.380952	0.101	[.06, .14]		92.81	[90.10, 95.52]	95.9733	47.3077	13		75.7729	[72.68, 78.87]	207		0.46	***	0.614549	***	0.447354	***
35	-	New	Wie lautet der Nachname der Person, die die meisten Sendungen der deutschen Fernseh-Show "Wetten dass..?" moderierte?	Gottschalk	What is the surname of the person who hosted most of the programmes of the German tv show "Wetten dass...?"?	Gottschalk	0.89899	[.86, .94]	178	20	***		13.9	7.98	23.21	9.61		0.65	0.35	0.101	[.06, .14]		86.004	[82.65, 89.30]	87.92	59.7692	13		79.4103	[76.58, 82.24]	195		0.54	***	0.307778	***	0.357041	***
36	65	Original	Wie nennt man die Feier zum 50-jährigen Hochzeitstag?	Goldene Hochtzeit	What kind of metal is associated with a 50th wedding anniversary?	Gold	0.889447	[.85, .93]	177	22			16.83	11.28	17.4	10.99		0.909091	0.0909091	0.111	[.07, .15]		81.6596	[78.05, 85.24]	84.9375	52.65	20		78.6497	[76.09, 81.21]	197		0.54	***	0.381717	***	0.289075	***
37	-	New	Wie heißt die Hauptstadt Tschechiens?	Prag	What is the name of the capital of the Czech Republic?	Prague	0.888372	[.85, .93]	191	24	***		8.95	6.62	20.94	15.77		0.125	0.875	0.112	[.07, .15]		91.6701	[89.14, 94.20]	92.8325	17.6667	3		81.3551	[78.93, 83.78]	214		0.47	***	0.516586	***	0.484174	***
38	78	Original	Wie lautet der Nachname des Physikers, der die Relativitätstheorie aufstellte?	Einstein	what is the last name of the man who proposed the theory of relativity? (einstein)a	Einstein	0.885246	[.84, .93]	162	21	***		11.91	8.69	16.51	7.03		0.52381	0.47619	0.115	[.07, .16]		86.0565	[82.20, 89.78]	89.5912	34	11		78.7978	[75.59, 82.00]	178		0.61	***	0.54396	***	0.504114	***
39	103	Original	Wie nennt man ein Flugzeug ohne Motor?	Segelflugzeug	What is the name of an airplane without an engine?	Glider	0.884817	[.84, .93]	169	22	***		12.89	7.82	18.83	11.94		0.409091	0.590909	0.115	[.07, .16]		74.0174	[69.55, 78.45]	77.0893	16.3333	9		68.3684	[65.02, 71.72]	190		0.64	***	0.443214	***	0.408827	***
40	52	Original	Wie nennt man das lange Holz- oder Aluminiumobjekt, mit dem man in einer Leichtathletikdisziplin wirft?	Wurfspeer	What is the name of the spear like object that is thrown during a track meet?	Javelin	0.884817	[.84, .93]	169	22	***		13.79	7.02	16.28	6.16		0.818182	0.181818	0.115	[.07, .16]		79.4011	[75.42, 83.38]	83.787	38.2222	18		76.9474	[73.65, 80.25]	190		0.77	***	0.485539	***	0.398777	***
41	37	Original	Wie nennt man ein Schafjunges?	Lamm	What is the name of a young sheep?	Lamb	0.884422	[.84, .93]	176	23			8.99	7.19	12.06	10.18		0.73913	0.26087	0.116	[.07, .16]		92.4816	[89.82, 95.11]	95.9543	56.5294	17		87.0101	[84.61, 89.41]	198		0.55	***	0.6007	***	0.490008	***
42	19	Original	Wie heißt Tarzans Freundin?	Jane	What was the name of Tarzan’s girlfriend?	Jane	0.883978	[.84, .93]	160	21			5.59	3.01	9.14	3.69		0.52381	0.47619	0.116	[.07, .16]		92.9649	[89.85, 96.08]	97.5688	26	11		82.8232	[80.07, 85.58]	181		0.44	***	0.848218	***	0.502723	***
43	5	Original	Welcher wertvolle Edelstein ist rot?	Rubin	Which precious gem is red?	Ruby	0.882979	[.84, .93]	166	22			8.7	5.95	13	7.91		0.727273	0.272727	0.117	[.07, .16]		86.9489	[83.43, 90.41]	91.697	37.6875	16		74.7273	[71.71, 77.75]	187		0.6	***	0.642188	***	0.51396	***
44	-	New	Wie lautet der Nachname des Künstlers, der unter anderem die Musikalben "Bad", "Dangerous" und "Thriller" veröffentlichte?	Jackson	What is the surname of the artist who released the music albums "Bad", "Dangerous", and "Thriller" among others?	Jackson	0.882353	[.84, .93]	180	24			14.21	6.69	13.1	5.62		0.166667	0.833333	0.118	[.07, .16]		87.6739	[84.50, 90.85]	88.5722	47.25	4		78.133	[75.17, 81.09]	203		0.55	***	0.274881	***	0.534771	***
45	7	Original	Wie heißt der Autor bzw. die Autorin von Romeo und Julia mit Nachnamen?	Shakespeare	What is the last name of the author who wrote "Romeo and Juliet”?	Shakespeare	0.879227	[.83, .92]	182	25	***		15.27	8.62	21.08	6.45		0.4	0.6	0.121	[.08, .17]		93.355	[90.96, 95.73]	95.1657	60.4	10		84.1408	[81.81, 86.47]	206		0.44	***	0.461358	***	0.596874	***
46	-	New	Aus welcher Stadt stammen die "Stadtmusikanten" aus einem bekannten Volksmärchen der Gebrüder Grimm?	Bremen	From which town are the "town musicians" of a well-known folk tale by the Brothers Grimm?	Bremen	0.878947	[.83, .93]	167	23			8.04	4.23	10.91	4.01		0.608696	0.391304	0.121	[.07, .17]		92.4862	[89.41, 95.56]	97.5868	31.6429	14		82.8526	[79.93, 85.77]	190		.48*	***	0.836471	***	0.565673	***
47	31	Original	Welche Sportart steht in Verbindung mit Wimbledon?	Tennis	Which sport is associated with Wimbledon?	Tennis	0.871921	[.83, .92]	177	26			7.62	4.99	14.86	7.76		0.615385	0.384615	0.128	[.08, .17]		89.354	[86.02, 92.63]	94.3182	34.4375	16		78.302	[75.54, 81.06]	202		0.64	***	0.710472	***	0.566025	***
48	-	New	Wieviele Beine hat eine Spinne?	Achtzehn	How many legs does a spider have?	Eight	0.868932	[.82, .92]	179	27			6.37	5.5	11.36	8.83		0.962963	0.037037	0.131	[.08, .18]		88.9122	[86.01, 91.81]	91.8156	68.9231	26		86.7233	[84.45, 88.99]	206		0.62	***	0.36015	***	0.21132	**
49	-	New	In welchem Bundesland liegt Düsseldorf?	Nordrhein-Westfalen	In which federal state of Germany is Düsseldorf located?	North Rhine-Westphalia	0.865	[.82, .91]	173	27			21.06	11.39	25.86	16.36		0.814815	0.185185	0.135	[.09, .18]		75.3651	[70.79, 79.8]	81.9123	21.4286	21		74.4643	[71.61, 77.32]	196		0.49	***	0.594448	***	0.283498	***
50	-	New	Bei wieviel Grad Celsius siedet Wasser?	Hundert	At how many degrees Celcius does water boil?	Hundred	0.863636	[.82, .91]	190	30	***		10.29	8.37	19.75	13.77		0.766667	0.233333	0.136	[.09, .18]		80.8821	[76.62, 84.42]	86.2421	34.5909	22		81.8584	[79.14, 84.58]	219		0.67	***	0.55171	***	0.436684	***
51	-	New	Welche Währung hat die Schweiz?	Schweizer Franken	What is the currency of Switzerland?	Swiss Francs	0.859091	[.82, .91]	189	31			11.43	7.46	10.67	6.36		0.870968	0.129032	0.141	[.10, .19]		88.6372	[85.61, 91.67]	92.5132	60.4615	26		80	[77.69, 82.31]	218		0.41	***	0.461828	***	0.186326	**
52	133	Original	Wie nennt man den "Ball", mit dem Badminton gespielt wird?	Shuttlecock/ Federball	What is the proper name for a badminton bird?	Shuttlecock	0.856459	[.81, .90]	179	30	***		13.6	10.02	15.09	13.3		0.3	0.7	0.144	[.10, .19]		67.502	[62.53, 72.46]	69.382	30.1111	9		69.1154	[65.58, 72.65]	208		0.6	***	0.243339	***	0.357392	***
53	-	New	Wie heißen die Ureinwohner Australiens?	Aborigines	What are the names of the natives of Australia?	Aborigines	0.855615	[.81, .90]	160	27			15.36	9.41	9.55	4.3		0.37037	0.62963	0.144	[.09, .19]		83.4602	[79.47, 87.42]	86.2327	39.1	10		71.5699	[68.26, 74.88]	186		0.47	***	0.422864	***	0.38413	***
54	112	Original	Wie ist der Name des Londoner Palasts, im dem die britische Königsfamilie wohnt?	Buckingham	What is the name of the palace in London in which the monarch of England resides?	Buckingham	0.850515	[.80, .90]	165	29			16.52	9.89	22.17	11.16		0.758621	0.241379	0.149	[.10, .20]		88.914	[85.92, 91.91]	92.9939	56.8571	21		82.3385	[79.98, 84.70]	192		0.41	***	0.550944	***	0.319459	***
55	-	New	Wie heißt die Person, die die Evolutionstheorie aufgestellt hat mit Nachnamen?	Darwin	What is the surname of the person who established the theory of evolution?	Darwin	0.838863	[.79, .89]	177	34	***		12.72	8.95	15.2	6.75		0.323529	0.676471	0.161	[.11, .21]		84.3564	[80.84, 87.87]	87.5424	33.0909	11		70.09	[66.71, 73.47]	211		0.55	***	0.521092	***	0.503858	***
56	13	Original	Wie nennt man die flüssigen Gesteinsmassen, die bei einem Vulkanausbruch am Berg hinunterfließen?	Lava	What is the name of the molten rock that runs down the side of a volcano during an eruption?	Lava	0.836634	[.79, .89]	169	33			9.75	5.94	10.78	7.37		0.878788	0.121212	0.163	[.11, .21]		91.2374	[89.13, 93.35]	92.2367	85.4138	29		86.203	[84.00, 88.41]	202		0.55	***	0.15981	*	0.356329	***
57	39	Original	Wie nennt man das Instrument, mit dem man auf See die eigene Position relativ zum magnetischen Nordpol bestimmen kann?	Kompass	What is the name of the navigation instrument used at sea to plot position relative to the north magnetic pole?	Compass	0.832487	[.78, .89]	164	33			15.34	9.05	16.27	6.74		0.606061	0.393939	0.168	[.12, .22]		75.8898	[71.52, 80.20]	78.358	55.65	20		72.8359	[69.33, 76.34]	195		0.7	***	0.23834	**	0.443336	***
58	-	New	Welcher Staat hat eine blaue Flagge mit gelbem Kreuz?	Schweden	Which state has a blue flag with yellow cross?	Sweden	0.830986	[.78, .89]	177	36			12.43	8.28	16.23	9.26		0.444444	0.555556	0.169	[.12, .22]		82.8383	[79.03, 86.59]	85.3943	54.5625	16		73.8095	[70.78, 76.84]	210		0.59	***	0.321253	***	0.460467	***
59	-	New	Wie heißt die Landeshauptstadt von Baden-Württemberg?	Stuttgart	What is the name of the state capital of Baden-württemberg?	Stuttgart	0.827778	[.77, .88]	149	31			14.2	10.16	15.84	9.62		0.516129	0.483871	0.172	[.12, .23]		79.6242	[75.03, 84.22]	84.8993	30.5	16		76.4556	[73.62, 79.29]	180		0.37	***	0.536504	***	0.280798	***
60	-	New	Welches ist das flächenmäßig größte Bundesland Deutschlands?	Bayern	Which is the largest federal state in Germany in terms of area?	Bavaria	0.822967	[.77, .88]	172	37			10.98	7.31	17.65	9.13		0.891892	0.108108	0.177	[.13, .23]		78.7206	[75.09, 82.35]	81.9477	61.375	32		75.524	[72.86, 78.19]	208		0.42	***	0.283301	***	0.172629	*
61	-	New	Wie heißt das Wahrzeichen von Berlin?	Brandenburger Tor	What is the name of Berlin's landmark?	Brandenburg Gate	0.822335	[.77, .88]	162	35	***		13.83	7.89	14.25	8.83		0.857143	0.142857	0.178	[.12, .23]		84.9216	[81.51, 88.29]	88.9379	63.2333	30		85.3231	[82.94, 87.71]	195		0.51	***	0.392643	***	0.308879	***
62	-	New	Wie nennt man in Deutschland die Zusammenarbeit von Parteien zur Bildung einer Regierung?	Koalition	What do you call the cooperation of parties to form a government in Germany?	Coalition	0.822115	[.77, .88]	171	37			13.52	8.33	18.88	10.67		0.756757	0.243243	0.178	[.13, .23]		82.6751	[78.87, 86.42]	88.6765	44.6667	27		77.5971	[75.03, 80.17]	206		0.6	***	0.561073	***	0.436669	***
63	68	Original	Wie nennt man die umherziehenden Wüstenbewohner ohne festen Wohnsitz?	Nomaden	What is the name of the desert people who wander instead of living in one place?	Nomads	0.815385	[.76, .87]	159	36	***		11.54	8.22	17.6	9.75		0.527778	0.472222	0.185	[.13, .24]		79.8322	[75.44, 84.18]	84.1266	43.8947	19		66.9072	[63.31, 70.51]	194		0.58	***	0.420819	***	0.405369	***
64	22	Original	Wie lautet der Nachname der Person, die als erster Mensch den Mond betreten hat?	Armstrong	What is the last name of the first person to set foot on the moon?	Armstrong	0.813725	[.76, .87]	166	38	***		15.59	10.21	24.54	8.53		0.131579	0.868421	0.186	[.13, .24]		86.1053	[82.69, 89.52]	86.9518	58	5		77.0591	[74.07, 80.04]	203		0.59	***	0.214723	**	0.538281	***
65	104	Original	Wie heißt der helle Stern, mit dessen Hilfe man die Himmelsrichtung Norden bestimmen kann?	Polarstern	What is the name of the North Star?	Polaris	0.811594	[.76, .87]	168	39			14.26	9.99	18.93	9.5		0.564103	0.435897	0.188	[.13, .24]		72.87	[68.38, 77.31]	77.2934	39.0909	22		69.8689	[67.05, 72.68]	206		0.58	***	0.392217	***	0.42119	***
66	138	Original	In welcher Stadt liegt der Flughafen Heathrow?	London	In which city is Heathrow Airport located?	London	0.810256	[.75, .87]	158	37	***		8.03	5.38	11.58	3.8		0.297297	0.702703	0.19	[.13, .25]		86.5148	[82.56, 90.47]	89.8671	38.3636	11		64.0923	[60.55, 67.64]	195		0.55	***	0.485296	***	0.572237	***
67	-	New	Wie viele Jahre beträgt die verkürzte Gymnasialzeit?	Achtzehn	How many years is the shortened high school period (Gymnasialzeit)?	Eight	0.809302	[.76, .86]	174	41			8.99	5.04	9.27	6.02		0.95122	0.0487805	0.191	[.14, .24]		89.3603	[85.3, 91.89]	93.3757	70.9737	38		84.8873	[82.54, 87.23]	213		0.37	***	0.368366	***	0.170931	*
68	181	Original	Von welchem Land ist Budapest die Hauptstadt?	Ungarn	Of which country is Budapest the capital?	Hungary	0.806763	[.75, .86]	167	40			9.86	6.78	13.17	6.23		0.725	0.275	0.193	[.14, .25]		85.902	[82.41, 89.33]	92.7892	46.2414	29		78.4466	[76.15, 80.74]	206		0.34	***	0.673904	***	0.361968	***
69	-	New	Wer spielte den Song "Yesterday"?	Beatles	Who played the song "Yesterday"?	Beatles	0.805687	[.75, .86]	170	41			11.4	8.63	18.28	10.79		0.219512	0.780488	0.194	[.14, .25]		83.4693	[79.39, 87.55]	86.5647	25	9		69.019	[65.81, 72.23]	211		0.53	***	0.484477	***	0.614374	***
70	-	New	Aus welchem Land stammt die Gruppe "ABBA"?	Schweden	What country does the group "Abba" come from?	Sweden	0.801932	[.75, .86]	166	41	***		9.11	6.59	14.67	6.56		0.829268	0.170732	0.198	[.14, .25]		77.8744	[73.69, 81.87]	86.939	33.6176	34		67.9951	[65.10, 70.89]	204		0.56	***	0.686841	***	0.374888	***
71	-	New	Wie viele Kinder hatte Lady Diana?	Zwei	How many children did Lady Diana have?	Two	0.800971	[.75, .86]	165	41			8.7	6.39	7.17	3.14		0.609756	0.390244	0.199	[.14, .25]		74.8629	[69.91, 78.91]	81.4724	31.24	25		69.5931	[66.32, 72.86]	204		0.69	***	0.548312	***	0.615315	***
72	190	Original	Wie lautet der Nachname des Initiators der Reformation in Deutschland?	Luther	What is the last name of the man who began the Reformation in Germany?	Luther	0.797101	[.74, .85]	165	42	***		12.32	8.07	22.01	11.94		0.190476	0.809524	0.203	[.15, .26]		87.9989	[84.63, 91.27]	90.6049	34.25	8		73.8039	[70.64, 76.97]	204		0.35	***	0.54181	***	0.56452	***
73	16	Original	Wie nennt man die riesigen Wellen, die von Erdbeben ausgelöst werden?	Tsunami	What is the name of a giant ocean wave caused by an earthquake?	Tsunami	0.792453	[.74, .85]	168	44			13.41	10.36	31.11	13.44		0.590909	0.409091	0.208	[.15, .26]		81.2814	[77.27, 85.24]	86.5928	46.9615	26		74.5972	[71.82, 77.38]	211		0.6	***	0.480681	***	0.457611	***
74	151	Original	Wie heißt die Hauptstadt von Dänemark?	Kopenhagen	What is the capital of Denmark?	Copenhagen	0.782178	[.73, .84]	158	44			13.59	9.48	15.35	12.02		0.477273	0.522727	0.218	[.16, .27]		89.1575	[85.91, 92.33]	92.5962	63.2857	21		80.1508	[77.57, 82.73]	199		0.41	***	0.436509	***	0.377296	***
75	-	New	Die Geschwister Sophie und Hans Scholl gehörten zur Widerstandsgruppe "…" ?	Weiße Rose	The siblings Sophie and Hans Scholl belonged to the resistance group "..." ?	White Rose	0.781726	[.72, .84]	154	43			15.66	10.69	22.27	12.04		0.395349	0.604651	0.218	[.16, .28]		76.698	[71.99, 81.34]	82.3529	25.4706	17		60.4388	[56.98, 63.90]	196		0.51	***	0.550775	***	0.450605	***
76	24	Original	Wie nennt man das Verbrechen, bei dem vorsätzlich fremdes Eigentum bzw. ein fremdes Gebäude angezündet wird?	Brandstiftung	What is the name of the crime in which a building or property is purposely set on fire?	Arson	0.77561	[.72, .83]	159	46			15.23	6.71	17.13	6.34		0.804348	0.195652	0.224	[.17, .28]		84.5557	[81.15, 87.83]	90.9618	57.027	37		80.5248	[77.81, 83.24]	202		0.68	***	0.562487	***	0.468161	***
77	-	New	Für welchen Zeitraum (Jahre) wird der Deutsche Bundestag gewählt?	Vier	For which period (years) is the German Bundestag elected?	Four	0.771574	[.71, .83]	152	45	***		14.04	10.27	11.92	9.4		0.955556	0.0444444	0.228	[.17, .29]		66.567	[62.06, 70.44]	71.5789	48.4286	42		73.3897	[70.84, 75.94]	195		0.43	***	0.322702	***	0.347105	***
78	-	New	Um wieviel Uhr wird die "Tagesschau" in der ARD gesendet (im Format 00:00 Uhr)?	0.833333	At what time is the "Tagesschau" broadcast on ARD (in 00:00 format)?	0.833333	0.770642	[.72, .83]	168	50	***		16.26	9.71	15.88	9.54		0.88	0.12	0.229	[.17, .28]		84.8135	[81.24, 88.3]	89.8253	65.2326	43		81.1262	[78.35, 83.91]	214		0.49	***	0.382708	***	0.112623
79	191	Original	Wie heißt die Hauptstadt von Finnland?	Helsinki	What is the capital of Finland?	Helsinki	0.766355	[.71, .82]	164	50			13.09	9.14	9.64	7.25		0.4	0.6	0.234	[.18, .29]		87.8152	[84.59, 91.04]	90.2317	68	20		75.6215	[72.99, 78.26]	214		0.35	***	0.310745	***	0.368196	***
80	-	New	Welches ist das nördlichste Bundesland in Deutschland?	Schleswig-Holstein	Which is the northernmost federal state in Germany?	Schleswig-Holstein	0.764706	[.71, .82]	156	48			23.25	12.95	21.11	14.25		0.833333	0.166667	0.235	[.18, .29]		75.7958	[71.07, 79.96]	83.7947	44.6	40		73.86	[71.00, 76.72]	200		0.52	***	0.507652	***	0.322163	***
81	50	Original	Wie nennt man den flüssigen Anteil des Bluts, den man erhält, wenn man eine Blutprobe zentrifugiert?	Plasma	What is the name of the liquid portion of whole blood?	Plasma	0.761658	[.70, .82]	147	46	***		17.94	12.6	16.29	7.47		0.369565	0.630435	0.238	[.18, .30]		61.5622	[56.54, 66.55]	64.2055	38.7059	17		55.7917	[52.48, 59.10]	192		0.55	***	0.23966	**	0.370016	***
82	27	Original	Wie nennt man einen Facharzt bzw. Fachärztin, der bzw. die auf die Behandlung von Hautkrankheiten spezialisiert ist (Fachbegriff)?	Dermatologe	What is the name for a medical doctor who specializes in diseases of the skin?	Dermatologist	0.757282	[.70, .82]	156	50	***		16.69	10.45	27.51	14.57		0.44	0.56	0.243	[.18, .30]		84.5419	[80.72, 88.3]	90.9226	37.1429	21		65.1478	[61.81, 68.48]	203		0.49	***	0.681444	***	0.493053	***
83	-	New	In welchem Jahr ist die Berliner Mauer gefallen?	1989	In which year did the Berlin Wall fall?		0.752577	[.69, .81]	146	46	***		13.44	8.03	15.31	9.61		0.916667	0.0833333	0.247	[.19, .31]		80.9106	[70.84, 110.98]	89.0138	54.0227	44		81.3523	[79.10, 83.61]	193		0.41	***	0.537042	***	0.250369	***
84	43	Original	Wie heißt die Sportart, bei der der Spieler auf einem Pferd sitzt, um von dort aus mit einem Schläger Bälle zu schlagen?	Polo	In which sport does a rider on horseback hit a ball with his mallet?	Polo	0.751295	[.69, .81]	145	48			12.82	9.83	18.41	10.82		0.520833	0.479167	0.249	[.19, .31]		80.6089	[76.19, 84.94]	87.5069	40.6	25		66.2604	[62.94, 69.58]	192		0.62	***	0.575591	***	0.561294	***
85	94	Original	In welchem Gebirge befindet sich der Mount Everest?	Himalaya	What is the name of the mountain range in which mount everest is located?	Himalayas	0.747573	[.69, .81]	154	52	***		15.09	10.45	16.91	10.38		0.519231	0.480769	0.252	[.19, .31]		77.3639	[72.6, 82.04]	84.8693	34.5556	27		70.4098	[67.22, 73.60]	205		0.61	***	0.55737	***	0.451906	***
86	92	Original	Von welchem Land ist Buenos Aires die Hauptsatdt?	Argentinien	Of which country is Buenos Aires the capital?	Argentina	0.742574	[.68, .80]	150	52	***		13.38	7.84	15.44	9.99		0.711538	0.288462	0.257	[.20, .32]		82.5993	[78.69, 86.42]	91.0604	48.2973	37		72.4677	[69.60, 75.34]	201		0.5	***	0.635953	***	0.315644	***
87	-	New	Wie lautet der Nachname des ersten deutschen Bundeskanzlers?	Adenauer	What is the surname of the first German chancellor?	Adenauer	0.73913	[.68, .80]	153	54			15.54	10.32	15.12	12.9		0.666667	0.333333	0.261	[.20, .32]		74.7066	[69.95, 79.29]	82.9205	38.8	35		70.2892	[67.25, 73.33]	204		0.56	***	0.531787	***	0.289697	***
88	33	Original	Wie ist der Name des mystischen Inselreichs, von dem seit der Antike behauptet wird, es sei im Meer untergegangen?	Atlantis	What is the name of the island-city believed since antiquity to have sunk into an ocean?	Atlantis	0.734597	[.68, .80]	155	56			13.88	9.8	17.22	10.82		0.321429	0.678571	0.265	[.21, .32]		85.0058	[81.12, 88.89]	90.329	39.1667	18		69.067	[65.24, 72.89]	209		0.57	***	0.600638	***	0.576524	***
89	116	Original	Wie heißt das Schloss in Frankreich, das für Ludwig XIV. erbaut wurde?	Versailles	What is the palace built in France by Louis XIV?	Versailles	0.730233	[.67, .79]	157	58			13.84	9.17	19.99	11.9		0.293103	0.706897	0.27	[.21, .33]		78.5304	[74.29, 82.73]	82.2885	43.8235	17		61.7056	[58.39, 65.02]	214		0.57	***	0.405344	***	0.51182	***
90	10	Original	Welches Tier kann am schnellsten rennen?	Gepard	What animal runs the fastest?	Cheetah	0.713542	[.65, .78]	137	55			11.36	8.35	12.1	8.02		0.981818	0.0181818	0.286	[.22, .35]		73.3298	[69.84, 76.82]	78.8905	59.2222	54		71.7487	[69.08, 74.41]	191		0.63	***	0.361022	***	0.190716	**
91	32	Original	Welche Vogelart ist die größte der Welt und kann nicht fliegen?	Strauß	What is the name of the bird that cannot fly and is the largest bird on earth?	Ostrich	0.69697	[.63, .76]	138	60	***		13.26	9.37	11.76	7.54		0.8	0.2	0.303	[.24, .37]		74.4811	[70.45, 78.51]	80.1739	57.766	47		68.6294	[65.48, 71.78]	197		0.67	***	0.349856	***	0.328564	***
92	-	New	In welchem Land befindet sich das "Kap der guten Hoffnung"?	Südafrika	In which country is the Cape of Good Hope?	South Africa	0.695876	[.63, .76]	135	59	***		13.3	8.63	14.31	8.51		0.694915	0.305085	0.304	[.24, .37]		73.1534	[68.29, 78.02]	82.1259	43.6098	41		65.6062	[62.37, 68.84]	193		0.59	***	0.495648	***	0.442172	***
93	-	New	Wie heißen die Adern, die das Blut vom Herzen in den Körper transportieren?	Arterien	What are the blood vessels that transport the blood from the heart to the body?	Arteries	0.693467	[.63, .76]	138	61	***		21.66	11.93	16.95	10.21		0.934426	0.0655738	0.307	[.24, .37]		75.1436	[71.38, 78.90]	80.9783	61.0175	57		68.303	[65.69, 70.91]	198		0.27	***	0.339758	***	0.0453981
94	9	Original	Wie heißt der Comicheld bzw. die Comicheldin, der bzw. die Spinat isst, um stärker zu werden?	Popeye	What is the name of the comic strip character who eats spinach to increase his strength?	Popeye	0.685567	[.62, .76]	133	61			15.89	11.53	19.63	13.76		0.393443	0.606557	0.314	[.25, .38]		84.9172	[80.49, 89.34]	93.2632	38.6667	24		68.4794	[64.90, 72.06]	194		0.51	***	0.696783	***	0.448625	***
95	54	Original	Wie lautet der Name der ägyptische Königin, die mit dem römischen Feldherr Marcus Antonius zusammenarbeitete?	Kleopatra	Who was the Egyptian queen who joined forces with Mark Antony of rome?	Cleopatra	0.68	[.62, .74]	136	64	***		18.36	12.31	12.88	3.57		0.203125	0.796875	0.32	[.26, .38]		56.6725	[51.18, 62.08]	60.1045	20.7692	13		45.3283	[41.41, 49.25]	198		0.71	***	0.332406	***	0.557662	***
96	72	Original	Welche ausgestorbenen Reptilien nennt man umgangssprachlich auch Riesenechsen?	Dinosaurier	What is the name of the extinct reptiles known as "terrible lizards"?	Dinosaurs	0.678571	[.61, .74]	133	63	***		16.95	11.1	19.67	10.45		0.349206	0.650794	0.321	[.26, .39]		62.6065	[57.01, 68.20]	64.0376	53.9545	22		59.6378	[55.53, 63.74]	196		0.75	***	0.0993044		0.531005	***
97	-	New	Wie lautet der Nachname des Philosophen, der den "Kategorischen Imperativ" formulierte?	Kant	What is the surname of the philosopher who formulated the "categorical imperative"?	Kant	0.665049	[.60, .73]	137	69	***		11.43	8.83	17.83	7.32		0.289855	0.710145	0.335	[.27, .40]		77.0701	[71.74, 82.40]	83.9708	29.8	20		52.335	[48.60, 56.07]	206		0.6	***	0.531515	***	0.559376	***
98	126	Original	Wie bezeichnet man Menschen, die Höhlen erkunden?	Höhlenforscher	What are people called who explore caves?	Spelunkers	0.652174	[.58, .72]	120	64	***		17.87	12.14	20.96	11.94		0.671875	0.328125	0.348	[.28, .42]		46.3793	[41.41, 51.2]	52.2203	29.6905	42		50.1222	[46.41, 53.84]	180		0.62	***	0.314716	***	0.223037	**
99	210	Original	An welchem Fluss liegt Bonn?	Rhein	On which river is Bonn located?	Rhine	0.645161	[.58, .71]	120	66			18.48	15.35	16.42	11.49		0.454545	0.545455	0.355	[.29, .42]		53.94	[48.41, 59.47]	62.3	20.5	30		56.8602	[53.57, 60.16]	186		0.44	***	0.485876	***	0.3729	***
100	67	Original	Welches Metall ist das einzige, das bei Raumtemperatur flüssig ist?	Quecksilber	What is the only metal that is liquid at room temperature?	Mercury	0.64486	[.58, .71]	138	76	***		17.7	10.72	17.04	9.79		0.315789	0.684211	0.355	[.29, .42]		68.9937	[63.38, 74.60]	76.0507	24.7273	22		51.8774	[48.52, 55.24]	212		0.51	***	0.489697	***	0.427175	***
101	137	Original	In welcher Skidisziplin muss der Skiläufer in scharfen Kurven Hindernisstangen umfahren?	Slalom	In which type of ski race does the downhill skier make sharp turns around poles?	Slalom	0.643617	[.58, .71]	121	67			16.86	11.24	21.15	11.45		0.716418	0.283582	0.356	[.29, .42]		73.4226	[68.85, 78.00]	82.8512	49.1489	47		68.7701	[65.27, 72.27]	187		0.59	***	0.501289	***	0.440506	***
102	-	New	Welches Fabelwesen ist halb Mensch halb Pferd?	Zentaur	Which mythical creature is half man half horse? (centaur)	Centaur	0.643564	[.58, .71]	130	72	***		15.48	9.19	16.38	10.04		0.486111	0.513889	0.356	[.29, .42]		79.8017	[75.51, 84.00]	87.2791	52.0286	35		63.9347	[60.68, 67.19]	199		0.4	***	0.522454	***	0.373929	***
103	86	Original	Welche italienische Stadt wurde im Jahre 79 n.Chr. beim Ausbruch des Vesuvs zerstört?	Pompeji	What Italian city was destroyed when Mount Vesuvius erupted in 79 a.d.?	Pompeii	0.641509	[.58, .71]	136	76	***		14.63	10.04	16.06	9.89		0.407895	0.592105	0.358	[.29, .42]		80.6586	[75.68, 85.39]	90.9925	35.3226	31		58.7238	[55.07, 62.38]	210		0.55	***	0.685888	***	0.599084	***
104	28	Original	Wie heißt der größte Ozean der Welt?	Pazifischer Ozean	What is the name of the largest ocean on Earth?	Pacific	0.635468	[.57, .70]	129	74	***		15.23	9.29	12.17	7.73		0.918919	0.0810811	0.365	[.30, .43]		65.2027	[60.91, 69.41]	73.7344	48.7761	67		67.9353	[65.05, 70.82]	201		0.53	***	0.392714	***	0.304411	***
105	18	Original	Wie heißt der schurkische Kapitän aus "Peter Pan" mit Nachnamen?	Hook	What is the last name of the villainous captain in the story "Peter Pan”?	Hook	0.63285	[.57, .70]	131	76	***		14.84	11.31	19.6	10.15		0.210526	0.789474	0.367	[.30, .43]		80.5316	[75.53, 85.43]	88.1385	18.25	16		66.699	[63.45, 69.95]	206		0.65	***	0.717391	***	0.595708	***
106	218	Original	Welche Straße hat in der Grundversion von Monopoly den höchsten Wert?	Schlossallee	What is the name of the avenue that immediately follows Atlantic Avenue in the game of Monopoly?	Ventnor	0.617512	[.55, .68]	134	83	***		19.42	13.05	17.21	9.09		0.698795	0.301205	0.382	[.32, .45]		71.1562	[66.39, 75.93]	83.1716	43.3966	58		70.5945	[67.69, 73.5]	217		0.57	***	0.543045	***	0.42188	***
107	70	Original	Welches Organ produziert Insulin?	Bauchspeicheldrüse	What is the name of the organ that produces insulin?	Pancreas	0.616505	[.55, .68]	127	79			20.15	11.96	17.15	12.86		0.873418	0.126582	0.383	[.32, .45]		65.3735	[60.35, 70.25]	79.8333	38.3676	68		58.3873	[55.38, 61.39]	204		0.4	***	0.563644	***	0.239408	***
108	84	Original	Wie heißt der längste Fluss Südamerikas?	Amazon	What is the longest river in South America?	Amazon	0.609524	[.54, .68]	128	82			15.77	12.6	14.83	8.5		0.317073	0.682927	0.39	[.32, .46]		72.2987	[67.44, 77.16]	81.8516	25.2692	26		59.781	[56.33, 63.23]	210		0.64	***	0.691343	***	0.667766	***
109	60	Original	Wie heißt der Ozean, der zwischen Afrika und Australien liegt?	Indischer Ozean	What is the name of the ocean that is located between Africa and Australia?	Indian	0.603865	[.54, .67]	125	82	***		20.89	9.77	20.19	11.82		0.939024	0.0609756	0.396	[.33, .46]		62.7467	[57.95, 67.39]	78.0806	37.5263	76		67.5756	[64.89, 70.27]	205		0.33	***	0.579623	***	0.204475	**
110	-	New	Wie lautet der Nachname der Autorin bzw. des Autors von "Die Räuber"?	Schiller	What is the surname of the author of "The Robbers"?	Schiller	0.596939	[.53, .67]	117	79	***		13.46	8.46	14.85	8.32		0.291139	0.708861	0.403	[.33, .47]		74.65	[69.04, 80.26]	84.094	26.6087	23		51.6173	[47.76, 55.47]	196		0.53	***	0.631102	***	0.663282	***
111	-	New	Was heißt ABS?	Anti-Blockier-System	What does ABS stand for?	Anti-Blocking System	0.581522	[.51, .65]	107	77			19.78	10.88	26.48	13.18		0.675325	0.324675	0.418	[.35, .49]		73.3288	[67.93, 78.34]	88.6381	41.8269	52		63.884	[60.22, 67.54]	181		0.48	***	0.663947	***	0.517898	***
112	160	Original	Wie hieß der römische Kaiser, der für den zerstörerischen Brand in Rom im Jahre 64 n. Chr. verantwortlich gemacht wurde?	Nero	What is the name of the Roman emperor who fiddled while Rome burned?	Nero	0.574257	[.51, .64]	116	86	***		11.6	10.12	16.68	7.84		0.360465	0.639535	0.426	[.36, .49]		66.7214	[60.65, 72.47]	78.5263	22.5484	31		45.6169	[42.06, 49.17]	201		0.59	***	0.633947	***	0.451697	***
113	66	Original	Welche Schlangenart nutzen asiatische Schlangenbeschwörer?	Kobra	Which type of snake do Asian snake-charmers use?	Cobra	0.565611	[.50, .63]	125	96			12.45	8.26	14.93	6.94		0.479167	0.520833	0.434	[.37, .50]		48.5529	[43.66, 53.45]	52.8	36.7556	45		45.6849	[42.35, 49.02]	219		0.73	***	0.218023	**	0.389375	***
114	-	New	Wie heißt die Landeshauptstadt von Hessen?	Wiesbaden	What is the name of the state capital of Hesse?	Wiesbaden	0.557214	[.49, .63]	112	89	***		14.57	10.79	15.7	10.94		0.730337	0.269663	0.443	[.37, .51]		76.8171	[72.21, 81.42]	90.4018	52.6667	63		67.9246	[64.91, 70.94]	199		0.3	***	0.584232	***	0.17365	*
115	82	Original	Welche Einheit gibt Seemeilen pro Stunde an?	Knoten	What is the word that means a nautical mile per hour?	Knot	0.550725	[.48, .62]	114	93	***		13.41	9.76	25.25	12.92		0.516129	0.483871	0.449	[.38, .52]		64.218	[58.98, 69.32]	74.8761	37.8043	46		54.0493	[50.74, 57.36]	203		0.59	***	0.506978	***	0.353715	***
116	-	New	Wie lautet der Nachname des ehemaligen deutschen Fußballspielers, der "Kaiser" genannt wird?	Beckenbauer	What is the surname of the former German football player called "Kaiser"?	Beckenbauer	0.547368	[.48, .62]	104	86	***		13.85	8.6	16.66	7.09		0.325581	0.674419	0.453	[.38, .52]		71.3106	[65.22, 77.40]	84.4519	22.5	28		63.2526	[59.96, 66.55]	190		0.37	***	0.712169	***	0.456617	***
117	25	Original	Wie nennt man den Schottenrock auf Englisch?	Kilt	What is the name of the short pleated skirt worn by men in Scotland?	Kilt	0.546729	[.48, .61]	117	97			12.64	9.8	17.74	7.87		0.453608	0.546392	0.453	[.39, .52]		66.3374	[60.89, 71.61]	80.319	29.1591	44		55.2689	[51.75, 58.78]	212		0.63	***	0.661915	***	0.534365	***
118	64	Original	Welche Zigarettenmarke verkaufte als erstes ihre Zigaretten in den auch heute noch üblichen Papierverpackungen?	Marlboro	What brand of cigarette was first to have the flip-top box?	Marlboro	0.545894	[.48, .61]	113	94	***		13.16	5.6	17.41	7.69		0.340426	0.659574	0.454	[.39, .52]		21.1517	[17.63, 24.67]	21.3451	20.4688	32		29.8309	[27.08, 32.58]	207		0.55	***	0.016868		0.112187
119	76	Original	Wie heißt das Sternbild, das aussieht wie ein fliegendes Pferd?	Pegasus	What is the name of the stellar constellation that looks like a flying horse?	Pegasus	0.53886	[.47, .61]	104	89			14.44	10.03	17.47	9.5		0.438202	0.561798	0.461	[.39, .53]		53.3013	[46.75, 59.65]	67.7864	13.6579	38		44.7158	[40.81, 48.62]	190		0.72	***	0.616841	***	0.574847	***
120	49	Original	Von welchem Land ist Bagdad die Hauptstadt?	Irak	Of which country is Baghdad the capital?	Iraq	0.535519	[.46, .61]	98	85	***		17.3	10.3	20.48	10.81		0.717647	0.282353	0.464	[.39, .54]		63.0314	[57.42, 68.65]	79.0204	37.3443	61		58.9617	[55.72, 62.20]	183		0.46	***	0.562785	***	0.250893	***
121	155	Original	Von welchem Land ist Nairobi die Hauptstadt?	Kenia	Of which country is Nairobi the capital?	Kenya	0.530806	[.46, .60]	112	99	***		15.2	8.55	18.51	11.58		0.636364	0.363636	0.469	[.40, .54]		52.9586	[46.86, 58.44]	70.5963	21.0968	62		49	[45.70, 52.30]	207		0.5	***	0.61799	***	0.352877	***
122	38	Original	Welcher ist der größte Planet in unserem Sonnensystem?	Jupiter	What is the largest planet in the Solar System?	Jupiter	0.530303	[.46, .60]	105	93	***		16.69	11.78	15.32	11.81		0.956989	0.0430108	0.47	[.40, .54]		60.6425	[55.96, 65.32]	74.5048	44.1023	88		62.2959	[59.11, 65.48]	196		0.53	***	0.457812	***	0.178438	*
123	109	Original	In welchem Land zahlt man bis in die Anfänge des 21. Jahrhunderts mit der Rupie?	Indien	For which country is the Rupee the monetary unit?	India	0.525	[.46, .59]	105	95			18.26	9.65	23.8	13.44		0.536842	0.463158	0.475	[.41, .54]		54.1141	[48.12, 59.90]	70.6923	19.3	50		46.5076	[42.94, 50.08]	197		0.62	***	0.647291	***	0.395409	***
124	83	Original	Wie nennt man die kleinen Himmelskörper, die in die Erdatmosphäre eindringen?	Meteore	What is the name for the astronomical objects that enter the Earth’s atmosphere?	Meteors	0.518868	[.45, .59]	110	102	***		19.77	12.31	19.14	10.48		0.843137	0.156863	0.481	[.41, .55]		61.3979	[56.99, 65.74]	64.7963	57	85		65.6316	[62.76, 68.50]	209		0.58	***	0.125177		0.0673889
125	-	New	Welches Tier ist das größte Säugetier der Welt?	Blauwal	Which animal is the largest mammal in the world?	Blue Whale	0.517073	[.45, .58]	106	99	***		14.71	11.3	12.26	8.58		0.989899	0.010101	0.483	[.41, .55]		81.3873	[78.03, 84.75]	88.0849	74.1429	98		74.0439	[71.27, 76.81]	205		0.5	***	0.284998	***	0.0122618
126	146	Original	Wie heißt der berühmte Brunnen in Rom, in den Münzen zu werfen Glück bringen soll?	Trevi	What is the name of the fountain in Rome into which coins are thrown for good luck?	Trevi	0.513966	[.44, .59]	92	87	***		19.44	12.76	23.15	5.81		0.218391	0.781609	0.486	[.41, .56]		74.2883	[67.73, 80.85]	86.9348	13.0526	19		52.9551	[49.22, 56.69]	178		0.39	***	0.793017	***	0.417341	***
127	62	Original	Wie nennt man ein Verbrechen, bei dem eine Person absichtlich ihr Land hintergeht?	Landesverrat	What is the name of the crime in which a person purposely betrays his/her country?	Treason	0.509901	[.44, .58]	103	99	***		20.73	13.09	19.52	10.41		0.666667	0.333333	0.49	[.42, .56]		54.8047	[49.42, 59.93]	65.495	38.1212	66		57.9397	[54.64, 61.23]	199		0.61	***	0.387611	***	0.296127	***
128	131	Original	In welcher Tiefseerinne ist die tiefste Stelle der Weltmeere gelegen?	Marianengraben	The deepest part of the ocean is located at which trench?	Mariana	0.509259	[.44, .58]	110	106	***		17.2	10.78	23.87	12.83		0.216981	0.783019	0.491	[.42, .56]		68.9624	[63.09, 74.84]	79.5182	18.4783	23		46.5787	[42.82, 50.33]	216		0.44	***	0.670451	***	0.532491	***
129	168	Original	Über welchen Fluss führt die George-Washington-Brücke in New York?	Hudson	Over which river is the George Washington Bridge?	Hudson	0.507389	[.44, .58]	103	100	***		23.62	14.44	26.97	16.38		0.23	0.77	0.493	[.42, .56]		52.5598	[46.75, 58.29]	57.5294	30.3043	23		45.796	[42.48, 49.12]	201		0.52	***	0.32192	***	0.250688	***
130	265	Original	Wie heißt die Gebirgskette, die Europa und Asien voneinander trennt?	Ural	What is the name of the mountain range that separates Asia from Europe?	Ural	0.492537	[.42, .56]	99	102			20.26	14.88	18.72	13.68		0.54902	0.45098	0.507	[.44, .58]		67.3677	[62.24, 72.50]	80.4949	44.1607	56		58.3881	[55.17, 61.60]	201		0.37	***	0.537305	***	0.17751	*
131	29	Original	Wie ist der Name des Schiffs, das im Jahre 1620 die Pilger nach Amerika brachte?	Mayflower	What is the name of the ship that carried the pilgrims to America in 1620?	Mayflower	0.490291	[.42, .56]	101	105	***		15.76	11.1	19.87	13.65		0.266667	0.733333	0.51	[.44, .58]		66.4437	[59.97, 72.69]	80.79	12.7778	27		42.9216	[39.36, 46.48]	204		0.56	***	0.764203	***	0.494537	***
132	207	Original	Wie heißt die Hauptstadt von Australien?	Canberra	What is the capital of Australia?	Canberra	0.49	[.42, .56]	98	102			17.88	12.57	16.59	15.01		0.852941	0.147059	0.51	[.44, .58]		76.6832	[72.25, 80.97]	90.7113	60.6977	86		65.1818	[62.24, 68.13]	198		0.03		0.499209	***	-0.372415	***
133	95	Original	Mit welcher Einheit misst man für gewöhnlich Schallintensität?	Dezibel	What is the unit of sound intensity?	Decibel	0.486631	[.42, .56]	91	96	***		16.8	12.18	22.5	11.85		0.604167	0.395833	0.513	[.44, .58]		65.7786	[60.39, 70.79]	79.5056	44.2414	58		59.4317	[55.90, 62.97]	183		0.61	***	0.537717	***	0.482911	***
134	44	Original	Wie heißt der einäugige Riese in der griechischen Mythologie?	Zyklop	What is the name of the legendary one-eyed giant in greek mythology?	Cyclops	0.485849	[.42, .55]	103	109	***		15.65	12.4	20.09	11.42		0.311927	0.688073	0.514	[.45, .58]		74.0584	[68.45, 79.66]	84.1553	43.4706	34		45.5735	[41.87, 49.27]	211		0.52	***	0.526953	***	0.62223	***
135	143	Original	Wie heißt die Hauptstadt von Chile?	Santiago	What is the capital of Chile?	Santiago	0.481081	[.41, .55]	89	96	***		21.8	12.95	21.98	11.88		0.3125	0.6875	0.519	[.45, .59]		69.3924	[63.12, 75.50]	79.3068	38.9655	29		48.8967	[45.60, 52.20]	184		0.34	***	0.512031	***	0.321308	***
136	48	Original	In welcher Kapelle stammen die Deckenmalereien von Michelangelo?	Sixtinische	What is the name of the chapel whose ceiling was painted by Michelangelo?	Sistine	0.477612	[.41, .55]	96	105	***		18.89	11.65	22.37	9.93		0.32381	0.67619	0.522	[.45, .59]		66.8066	[60.77, 72.65]	79.8632	29.9412	34		49.1566	[45.42, 52.89]	198		0.62	***	0.641452	***	0.480173	***
137	17	Original	Wie lautet der Begriff für den Spielzug im Volleyball, bei dem man den Ball kräftig in das Feld der gegenerischen Mannschaft schlägt?	Spike/ Schmetterball	What is the term for hitting a volleyball down hard into the opponent’s court?	Spike	0.473934	[.41, .54]	100	111	***		20.9	13.01	20.14	10.62		0.630631	0.369369	0.526	[.46, .59]		52.9125	[47.62, 58.14]	58.1212	45.4714	70		56.9571	[53.89, 60.02]	210		0.58	***	0.179149	*	0.207868	**
138	81	Original	Wie hieß König Arthurs Schwert?	Exkalibur	What was the name of King Arthur’s sword?	Excalibur	0.471429	[.40, .54]	99	111			14.49	9.78	16.07	11.63		0.216216	0.783784	0.529	[.46, .60]		75.6423	[69.56, 81.72]	89.0909	20.1667	24		51.9474	[48.26, 55.63]	209		0.59	***	0.797201	***	0.581088	***
139	233	Original	Welcher große Fluss fließt durch Rom?	Tiber	What is the name of the river that runs through Rome?	Tiber	0.468599	[.40, .54]	97	110	***		18.16	10.78	16.81	13.61		0.245455	0.754545	0.531	[.46, .60]		72.4146	[66.99, 77.84]	80.5773	41.9615	26		54.2379	[51.00, 57.48]	206		0.34	***	0.515368	***	0.317331	***
140	90	Original	Wie hieß der berühmteste Schüler von Sokrates?	Plato	What is the name of Socrates’ most famous student?	Plato	0.466667	[.40, .53]	98	112	***		19.52	16.1	15.42	9.77		0.571429	0.428571	0.533	[.47, .60]		62.5123	[57.36, 67.66]	73.6735	45.4219	64		46.5502	[43.21, 49.89]	209		0.45	***	0.414181	***	0.317248	***
141	97	Original	Mit welcher Einheit wird die Stromleistung (Energieumsatz pro Zeitspanne) gemessen?	Watt	What is the unit of electrical power that refers to a current of one ampere at one volt?	Watt	0.450237	[.38, .52]	95	116	***		18.72	11.39	16.67	10.6		0.887931	0.112069	0.55	[.48, .62]		64.0406	[59.83, 68.25]	65.6947	62.5	102		63.9524	[60.97, 66.93]	210		0.49	***	0.0530948		0.058588
142	-	New	In welchem Jahr begann die Französische Revolution?	1789	In which year did the French Revolution begin? (1789)		0.447619	[.38, .52]	94	116	***		17.36	11.41	17.16	10.24		0.75	0.25	0.552	[.48, .62]		56.3897	[48.36, 100.00]	81.1398	29.3372	86		53.3865	[50.29, 56.49]	207		0.31	***	0.687522	***	0.314793	***
143	107	Original	In welcher europäischen Stadt befindet sich das Parthenon?	Athen	In what European city is the Parthenon located?	Athens	0.444444	[.38, .51]	96	120	***		20.82	12.39	13.71	9.22		0.566667	0.433333	0.556	[.49, .62]		56.3171	[51.17, 61.47]	61.0104	49.6912	68		45.9722	[42.71, 49.23]	216		0.44	***	0.166203	*	0.243385	***
144	77	Original	Wie wird die Katze aus "Alice im Wunderland" genannt?	Grinsekatze	What is the name of the kind of cat that spoke to Alice in the story "Alice’s Adventures in Wonderland”?	Cheshire	0.440909	[.38, .51]	97	123	***		14.6	10.2	19.54	12.05		0.203252	0.796748	0.559	[.49, .62]		64.698	[57.74, 71.45]	77.1563	16.36	25		59.3562	[56.19, 62.53]	219		0.58	***	0.642911	***	0.430256	***
145	120	Original	Welche Insel ist - abgesehen von Australien - die größte der Welt?	Grönland	What island is the largest in the world excluding Australia?	Greenland	0.431925	[.37, .50]	92	121	***		20.5	12.72	22.16	9.55		0.694215	0.305785	0.568	[.50, .63]		48.6123	[43.66, 53.38]	64.7582	30.9286	84		50.2714	[47.27, 53.27]	210		0.45	***	0.516366	***	0.23308	***
146	163	Original	Wie lautet der Nachname der Wissenschaftlerin bzw. des Wissenschaftlers, die bzw. der das Element Radium entdeckt hat?	Curie	What is the last name of the scientist who discovered radium?	Curie	0.431472	[.36, .50]	85	112	***		19.45	11.35	17.95	12.64		0.4375	0.5625	0.569	[.50, .64]		48.7143	[41.93, 54.92]	67.8554	15.5102	49		36.6615	[33.17, 40.16]	195		0.67	***	0.667026	***	0.536199	***
147	30	Original	Wie nennt man einen tropischen Wirbelsturm, der über Land auftritt?	Tornado	What is the name for a cyclone that occurs over land?	Tornado	0.403941	[.34, .47]	82	121	***		19.84	11.64	18.81	11.32		0.92562	0.0743802	0.596	[.53, .66]		60.5446	[56.28, 64.83]	58.1111	62.3423	111		64.9453	[61.95, 67.94]	201		0.58	***	-0.0693561		-0.0068288
148	106	Original	In welchem Land bezahlt man bis in die Anfänge des 21. Jahrhunderts mit Yen?	Japan	For which country is the Yen the monetary unit?	Japan	0.398058	[.33, .46]	82	124	***		18.56	11.29	12.16	8.58		0.814516	0.185484	0.602	[.54, .67]		51.4022	[46.35, 56.33]	62.6049	42.3069	101		49.4976	[46.08, 52.91]	205		0.57	***	0.294488	***	0.264613	***
149	114	Original	Wie lautet die allgemeine Berufsbezeichnung für Fachleute, die Landkarten erstellen?	Kartographen	What are people who make maps called?	Cartographers	0.396825	[.33, .47]	75	114	***		18.33	11.21	16.69	9.04		0.640351	0.359649	0.603	[.53, .67]		48.9189	[43.34, 54.5]	63.2267	34.2192	73		43.6614	[40.33, 46.99]	189		0.53	***	0.420257	***	0.348071	***
150	202	Original	Wie heißt die Hauptstadt von Kanada?	Ottawa	What is the capital of Canada?	Ottawa	0.385714	[.32, .45]	81	129	***		19.64	10.61	15.71	10.52		0.75969	0.24031	0.614	[.55, .68]		68.3107	[63.5, 73.13]	83.4815	55.5104	96		62.343	[59.42, 65.27]	207		0.27	***	0.427577	***	0.0222622
151	132	Original	In welcher Sportart spielt man mit "Steinen" und "Besen"?	Curling	Which sport uses the terms "stones” and "brooms”?	Curling	0.383838	[.32, .45]	76	122			21.35	15.03	21.82	13.95		0.42623	0.57377	0.616	[.55, .68]		58.0495	[51.4, 64.40]	77.3333	29.8654	52		44.4462	[41.12, 47.77]	195		0.53	***	0.627189	***	0.376733	***
152	176	Original	In welchem Land war die Drachme die Währung?	Griechenland	For which country was the Drachma the monetary unit?	Greece	0.378947	[.31, .45]	72	118			17.12	8.9	19.95	11.29		0.474576	0.525424	0.621	[.55, .69]		50.6284	[43.76, 57.09]	76.4366	17.4464	56		38.8095	[35.32, 42.30]	189		0.56	***	0.767096	***	0.532578	***
153	221	Original	Wie lautet der Nachname der europäischen Autorin bzw. des europäischen Autors von "Der Prozess"?	Kafka	What is the last name of the European author who wrote "The Trial”?	Kafka	0.376238	[.31, .44]	76	126			13.76	8.75	13.94	4.97		0.142857	0.857143	0.624	[.56, .69]		73.4787	[66.33, 80.63]	86.0132	20.5556	18		39.4109	[35.73, 43.09]	202		0.54	***	0.732015	***	0.568499	***
154	188	Original	Wie heißt die Insel, auf der Napoleon geboren wurde?	Korsika	What is the name of the island on which Napoleon was born?	Corsica	0.371585	[.30, .44]	68	115	***		19.88	13.04	18.95	11.15		0.504348	0.495652	0.628	[.56, .70]		45.5408	[38.87, 51.96]	61.0597	26.6964	56		36.5833	[33.24, 39.93]	180		0.44	***	0.464014	***	0.393218	***
155	63	Original	Wie heißt der erste Satellit, der von Russland 1957 ins Weltall geschickt wurde?	Sputnik	What is the name of the first artificial satellite put in orbit by Russia in 1957?	Sputnik	0.367925	[.30, .43]	78	134	***		18.65	12.76	17.62	9.64		0.208955	0.791045	0.632	[.57, .70]		58.0874	[50.6, 65.26]	74.2597	13.0357	28		40.6905	[37.25, 44.13]	210		0.61	***	0.709733	***	0.491243	***
156	46	Original	Wie nennt man das Pokerblatt, bei dem alle Karten die gleiche Farbe aufweisen?	Flush	What is the name of the poker hand in which all of the cards are of the same suit?	Flush	0.366337	[.30, .43]	74	128	***		19.23	13.59	17.92	10.12		0.273438	0.726562	0.634	[.57, .70]		43.3372	[36.17, 50.29]	54.7534	19.2	35		47.8905	[44.81, 50.97]	201		0.46	***	0.446443	***	0.210075	**
157	-	New	Was ist ein Arachnologe?	Spinnenforscher	What is an arachnologist?	Spider Scientist	0.365169	[.29, .44]	65	113	***		21.08	17.05	25.61	13.88		0.451327	0.548673	0.635	[.56, .71]		56.6166	[49.55, 63.3]	78.5313	28.6863	51		32.2768	[28.79, 35.76]	177		0.53	***	0.661516	***	0.413403	***
158	113	Original	Bei welchem Spiel ist es Standard, mit Staunton-Figuren zu spielen?	Schach	In which game are the standard pieces of staunton design?	Chess	0.349754	[.28, .42]	71	132	***		16.86	9.2	17.48	12.64		0.113636	0.886364	0.65	[.58, .72]		28.1972	[21.15, 35.16]	31.9571	10.4	15		29.3515	[26.26, 32.44]	202		0.72	***	0.250911	*	0.248441	***
159	98	Original	Wie lautet der Nachname der Autorin bzw. des Autors des Romans "1984"?	Orwell	What is the last name of the author of the book "1984”?	Orwell	0.347594	[.28, .42]	65	122	***		13.66	8.71	17.11	11.18		0.204918	0.795082	0.652	[.58, .72]		75.4045	[68.22, 82.59]	91.3692	32.1667	24		35.3978	[31.83, 38.96]	186		0.44	***	0.763537	***	0.583082	***
160	115	Original	Wie lautet der Name des Zeppelins, der 1937 in Lakehurst (New Jersey) explodierte?	Hindenburg	What was the name of the zeppelin that exploded in Lakehurst, N.J. in 1937?	Hindenburg	0.336788	[.27, .40]	65	128	***		20.93	14.9	19.13	11		0.117188	0.882812	0.663	[.60, .73]		65.1625	[56.72, 73.61]	75.4	20.8	15		37.0777	[33.10, 41.05]	193		0.65	***	0.556345	***	0.533742	***
161	175	Original	Wie lautet der Nachname der Autorin bzw. des Autors der "Sherlock Holmes"-Geschichten?	Doyle	What is the last name of the author who wrote the Sherlock Holmes stories?	Doyle	0.336735	[.27, .40]	66	130	***		24.37	12.13	23.67	16.72		0.123077	0.876923	0.663	[.60, .73]		70.5415	[62.31, 78.5]	81.4	25.75	16		46.634	[43.40, 49.86]	194		0.39	***	0.599688	***	0.415018	***
162	125	Original	In welcher antiken Stadt befanden sich die "hängenden Gärten der Semiramis"?	Babylon	In what ancient city were the "Hanging Gardens” located?	Babylon	0.336585	[.27, .40]	69	136	***		21.89	12.76	17.04	9.15		0.419118	0.580882	0.663	[.60, .73]		44.504	[37.85, 51.15]	70.4493	12.5357	56		32.2549	[29.19, 35.32]	204		0.61	***	0.762342	***	0.467056	***
163	110	Original	Wie lautet der Nachname des Mannes, der als erster die genetische Vererbung bei Pflanzen untersuchte?	Mendel	What is the last name of the man who first studied genetic inheritance in plants?	Mendel	0.328638	[.27, .39]	70	143			14.81	10.02	17.79	11.67		0.363636	0.636364	0.671	[.61, .73]		61.6777	[55.2, 68.16]	80.9857	35.1765	51		42.717	[39.32, 46.11]	212		0.37	***	0.624625	***	0.329651	***
164	139	Original	Wie heißt die Hauptstadt von Jamaika?	Kingston	What is the capital of Jamaica?	Kingston	0.313433	[.25, .38]	63	138	***		20.41	10.67	12.95	7.35		0.246377	0.753623	0.687	[.62, .75]		60.0452	[52.42, 67.27]	79.3871	24.2059	34		42.5176	[39.24, 45.79]	199		0.16		0.714841	***	0.206261	**
165	226	Original	Welchen sagenumwobenen Knoten soll Alexander der Große mit seinem Schwert durchschlagen haben?	Gordischer Knoten	What famous knot did Alexander the Great undo?	Gordian	0.308824	[.25, .37]	63	141	***		20.88	13.19	21.74	12.97		0.141844	0.858156	0.691	[.63, .75]		64.9036	[56.64, 73.17]	80.5873	15.5	20		35.069	[31.82, 38.32]	203		0.49	***	0.729052	***	0.446155	***
166	26	Original	Wie nennt man die Krankheit, bei der der Erkrankte unter chronischer Schlaflosigkeit leidet?	Schlafstörung/ Insomnia	What is the name of an inability to sleep?	Insomnia	0.287081	[.23, .35]	60	149	***		24.86	15.73	27.38	12.61		0.362416	0.637584	0.713	[.65, .77]		53.6106	[46.79, 60.43]	74.7833	29.6415	53		38.0529	[34.77, 41.33]	208		0.51	***	0.611484	***	0.286448	***
167	74	Original	Welche Katzenrasse hat blaue Augen?	Siamesische Katzen	Which breed of cat has blue eyes?	Siamese	0.280193	[.22, .34]	58	149			15.06	13.07	17.97	12.88		0.416107	0.583893	0.72	[.66, .78]		42.7933	[36.34, 49.05]	54.193	32.129	62		35.5291	[32.65, 38.41]	206		0.48	***	0.312869	***	0.338314	***
168	173	Original	Wie hieß der berühmteste Arzt aus dem antiken Griechenland?	Hippokrates	Who was the most famous ancient Greek doctor?	Hippocrates	0.276498	[.22, .34]	60	157	***		26.88	14.04	17.94	11.06		0.33758	0.66242	0.724	[.66, .78]		53.5643	[46.31, 60.39]	77.7627	26.1698	53		37.2407	[33.93, 40.55]	216		0.65	***	0.680736	***	0.52589	***
169	124	Original	Wie lautet der Nachname der Künstlerin bzw. des Künstlers, die/der "Guernica" malte?	Picasso	What is the last name of the artist who painted "Guernica”?	Picasso	0.269406	[.21, .33]	59	160			16.82	9.55	15.95	7.6		0.15	0.85	0.731	[.67, .79]		49.9695	[40.62, 58.93]	65.5	10.1304	23		27.6343	[24.32, 30.95]	216		0.66	***	0.597501	***	0.527705	***
170	153	Original	In welcher Stadt steht Michelangelos David-Statue?	Florenz	In which city is Michelangelo’s statue of David located?	Florence	0.260465	[.20, .32]	56	159	***		23.27	11.5	13.8	9.06		0.691824	0.308176	0.74	[.68, .80]		41.9699	[36.81, 47.13]	68.6964	28.3636	110		40.9302	[37.62, 44.24]	215		0.54	***	0.564218	***	0.226237	***
171	87	Original	Wie lautet der Nachname von Batmans geheimer Identität in den Batman-Comics?	Wayne	What is the last name of Batman’s secret identity in the Batman comics?	Wayne	0.259434	[.20, .32]	55	157			21.86	16.56	18.79	11.04		0.171975	0.828025	0.741	[.68, .80]		61.6384	[51.93, 69.95]	80.1154	24	27		53.8947	[50.59, 57.20]	209		0.64	***	0.65566	***	0.361772	***
172	184	Original	Wie lautet der Nachname der Komponistin bzw. des Komponisten von "Don Giovanni"?	Mozart	What is the last name of the composer who wrote the opera "Don Giovanni”?	Mozart	0.246575	[.19, .30]	54	165			21.73	11.43	15.77	9.87		0.315152	0.684848	0.753	[.70, .81]		43.2925	[36.12, 50.47]	66.5926	19.0962	52		30.2374	[27.22, 33.26]	219		0.62	***	0.633166	***	0.451407	***
173	71	Original	Was ist der lateinisch-stämmige Begriff für das Schlüsselbein?	Klavikula	What is the Latin-based name of the collar bone?	Clavicle	0.246231	[.19, .31]	49	150	***		23.54	16.04	24.18	13.2		0.2	0.8	0.754	[.69, .81]		57.2025	[48.67, 65.74]	75.551	27.2333	30		24.8122	[22.24, 27.39]	197		0.27	*	0.609821	***	0.136199
174	134	Original	Wie lautet der Nachname der Autorin bzw. des Autors von "Oliver Twist oder der Weg des Fürsorgezöglings"?	Dickens	What is the last name of the author who wrote "Oliver Twist”?	Dickens	0.241758	[.18, .30]	44	138	***		21.33	11.22	16.42	8.93		0.311594	0.688406	0.758	[.70, .82]		52.2601	[43.45, 60.48]	77.6279	26.3023	43		36.7877	[33.19, 40.38]	179		0.67	***	0.640832	***	0.513507	***
175	100	Original	Wie lautet der Nachname des Mörders von John F. Kennedy?	Oswald	What is the last name of the man who assassinated president John F. Kennedy?	Oswald	0.236559	[.18, .30]	44	142	***		23.94	11.27	19.24	10.22		0.15493	0.84507	0.763	[.70, .82]		59.4394	[50.19, 68.69]	78.6364	21.0455	22		39.3351	[36.00, 42.67]	185		0.34	**	0.713523	***	0.236858	**
176	101	Original	Wie heißt Batmans Butler?	Alfred	What is the name of Batman’s butler?	Alfred	0.232673	[.17, .29]	47	155			13.81	10.77	12.33	8.66		0.36129	0.63871	0.767	[.71, .83]		60.3413	[52.56, 67.64]	85.1522	39.5179	56		59.245	[56.13, 62.36]	200		0.25	*	0.58743	***	0.121389
177	169	Original	Wie lautet der Nachname des Mannes, der das Dynamit erfand?	Nobel	What is the last name of the man who invented dynamite?	Nobel	0.231884	[.17, .29]	48	159			16.98	12.02	14.98	10.99		0.295597	0.704403	0.768	[.71, .83]		48.4425	[39.63, 56.48]	84.5957	10.7174	46		31.3561	[28.28, 34.44]	205		0.6	***	0.896108	***	0.464778	***
178	59	Original	Wie heißt die große, haarige Spinnenart, die man oft in der Nähe von Bananen auffindet?	Tarantel	What is the name of the large hairy spider that lives near bananas?	Tarantula	0.22549	[.17, .28]	46	158	***		21.04	12.98	14.13	7.48		0.765823	0.234177	0.775	[.72, .83]		45.0663	[40.13, 50.01]	37.8043	47.85	120		46.9507	[43.25, 50.65]	203		0.76	***	-0.13889		-0.0936917
179	20	Original	Wie lautet der Nachname der Brüder, die oft als Erfinder des Flugzeugs bezeichnet werden?	Wright	What is the last name of the brothers who flew the first airplane at Kitty Hawk?	Wright	0.216981	[.16, .27]	46	166	***		24.37	15.72	16.7	10.36		0.26506	0.73494	0.783	[.73, .84]		49.9444	[41.37, 58.52]	79.3261	19.2273	44		33.184	[30.13, 36.24]	212		0.66	***	0.727611	***	0.444833	***
180	102	Original	In welchem Land wurde zuerst Schießpulver verwendet?	China	Which country was the first to use gunpowder?	China	0.214286	[.16, .27]	42	154			9.75	5.55	13.22	7.84		0.746753	0.253247	0.786	[.73, .84]		32.8344	[28.03, 37.64]	66.619	20.4957	115		35.699	[32.59, 38.81]	196		0.58	***	0.667261	***	0.381236	***
181	69	Original	Was ist die Hauptstadt des Bundesstaates New York?	Albany	What is the capital of New York?	Albany	0.211055	[.15, .27]	42	157	***		26.95	10.03	15.99	9.83		0.872611	0.127389	0.789	[.73, .85]		65.0899	[60.40, 69.78]	79.2619	60.7132	136		60.899	[57.25, 64.55]	198		0.41	***	0.247287	***	-0.212189	**
182	45	Original	In welchem Nationalpark befindet sich "Old Faithful"?	Yellowstone	In what park is "Old Faithful” located?	Yellowstone	0.210526	[.15, .27]	36	135	***		21.63	13.66	16.91	9.41		0.296296	0.703704	0.789	[.73, .85]		30.8816	[23.45, 38.32]	38.3611	24.15	40		25.1882	[22.27, 28.10]	170		0.45	***	0.216031		0.155795	*
183	47	Original	In welcher Sportart wird der Stanley Cup verliehen?	Eishockey	In which sport is the Stanley Cup awarded?	Hockey	0.209756	[.15, .27]	43	162			18.09	8.25	13.21	7.69		0.617284	0.382716	0.79	[.73, .85]		34.8723	[29.16, 40.59]	66.3721	21.051	98		36.4257	[33.69, 39.17]	202		0.41	***	0.605016	***	0.263432	***
184	93	Original	Wie lautet der Nachname der Schauspielerin, die für "Mary Poppins" den Oscar als beste Schauspielerin verliehen bekommen hat?	Andrews	What is the last name of the actress who received the best actress award for the movie "Mary Poppins”?	Andrews	0.209184	[.15, .27]	41	155			31.63	14.27	19.38	10.69		0.206452	0.793548	0.791	[.73, .85]		50.6438	[42.05, 59.23]	72.5854	22.5312	32		35.9227	[32.66, 39.19]	194		0.57	***	0.667828	***	0.264856	***
185	140	Original	Welcher Planet unseres Sonnensystems wurde als letzter entdeckt?	Neptun	Which planet was the last to be discovered?	Neptune	0.206522	[.15, .27]	38	146	***		22.91	12.72	15.49	10.67		0.842466	0.157534	0.793	[.73, .85]		31.1882	[26.76, 35.55]	36.2973	29.6098	123		38.6133	[35.31, 41.91]	181		0.54	***	0.0997184		0.0371657
186	57	Original	Wie lautet der Nachname des berühmten Zauber- und Befreiungskünstlers, der an einer Blinddarmentzündung starb?	Houdini	What is the last name of the famous magician and escape artist who died of appendicitis?	Houdini	0.205714	[.15, .27]	36	139	***		16.65	12.23	19.13	11.38		0.223022	0.776978	0.794	[.73, .85]		33.467	[25.77, 40.72]	48.2857	16.2581	31		24.7341	[21.62, 27.84]	173		0.73	***	0.519713	***	0.428279	***
187	75	Original	Wie hieß der zweite US-Präsident mit Nachnamen?	Adams	What is the last name of the second president of the United States?	Adams	0.201923	[.15, .27]	42	166	***		20.72	10.67	16.88	9.75		0.566265	0.433735	0.798	[.74, .85]		35.7206	[29.91, 41.53]	71.6905	19.6489	94		39.2136	[35.85, 42.57]	206		0.45	***	0.697608	***	0.276907	***
188	96	Original	Wie lautet der Name des Projektes, das während des Zweiten Weltkrieges die Atombombe entwickelte?	Manhattan	What is the name of the project which developed the atomic bomb during World War II?	Manhattan	0.2	[.15, .25]	41	164	***		27.48	12.82	21.86	14.58		0.164634	0.835366	0.8	[.75, .85]		47.0192	[36.48, 55.97]	73.1538	7.33333	27		37.8768	[34.68, 41.08]	203		0.39	**	0.807151	***	0.319388	***
189	127	Original	Wie lautet der Name des Kapitäns der Pequod, dem Walfangschiff aus dem Roman "Moby Dick"?	Ahab	What is the name of the captain of the Pequod in the book "Moby Dick”?	Ahab	0.198895	[.14, .26]	36	145	***		27.36	17.92	20.35	10.99		0.186207	0.813793	0.801	[.74, .86]		45.5401	[35.23, 55.00]	72.0286	10.2222	27		36.3799	[32.81, 39.95]	179		0.63	***	0.777893	***	0.438421	***
190	164	Original	Wie lautet der Nachname der Autorin bzw. des Autors, die bzw. der das Buch "Schöne neue Welt" geschrieben hat?	Huxley	What is the last name of the author who wrote "Brave New World”?	Huxley	0.195455	[.14, .25]	43	177	***		17.05	8.44	20.82	12.35		0.152542	0.847458	0.805	[.75, .86]		60.2429	[50.61, 69.88]	87.9302	16.1481	27		29.8157	[26.95, 32.69]	217		0.5	***	0.855763	***	0.351307	***
191	222	Original	Aus welcher Stadt stammte General Hannibal?	Karthago	The general named Hannibal was from what city?	Carthage	0.19403	[.14, .25]	39	162	***		25.91	17.51	17.81	13.37		0.432099	0.567901	0.806	[.75, .86]		37.5295	[30.48, 43.95]	71.7105	18.4857	70		32.7	[29.74, 35.66]	200		0.57	***	0.714836	***	0.248709	***
192	193	Original	Wie lautet der Nachname der ersten Astronautin bzw. des ersten Astronauten im Weltall?	Gagarin	What is the last name of the cosmonaut who was the first person to orbit around the Earth?	Gagarin	0.18932	[.14, .24]	39	167	***		22.12	12.69	15.77	8.99		0.48503	0.51497	0.811	[.76, .86]		52.7989	[45.62, 59.25]	74.4324	42.3827	81		47.7833	[44.09, 51.48]	203		0.6	***	0.395369	***	0.143338	*
193	185	Original	Wie lautet der Nachname der Autorin bzw. des Autors der "James Bond"-Romane?	Fleming	What is the last name of the author of the James Bond novels?	Fleming	0.188679	[.14, .24]	40	172	***		23.11	11.39	16.43	11.66		0.151163	0.848837	0.811	[.76, .86]		57.4697	[47.57, 67.37]	84.05	16.5769	26		42.9575	[39.72, 46.19]	212		0.59	***	0.809223	***	0.331251	***
194	236	Original	Wer war der erste Herrscher über das "Heilige Römische Reich deutscher Nation"?	Karl der Große	Who was the first ruler of the Holy Roman Empire?	Charlemagne	0.184615	[.13, .24]	36	159	***		26.41	18.99	24.04	13.79		0.666667	0.333333	0.815	[.76, .87]		33.5062	[28.13, 38.67]	48.3714	28.4095	105		38.9844	[35.67, 42.29]	192		0.42	***	0.272778	**	0.262168	***
195	178	Original	Wie heißt der längste Fluss Asiens?	Jangtsekiang	What is the longest river in Asia?	Yangtze	0.180905	[.13, .23]	36	163	***		28.56	15.7	15.99	10.35		0.361963	0.638037	0.819	[.77, .87]		45.4073	[38.78, 51.68]	62.2857	34.931	58		36.5102	[33.39, 39.63]	196		0.39	***	0.419884	***	0.114686
196	148	Original	Wie lautet der Nachname des Wissenschaftlers, der 1543 seine Theorie darlegte, dass sich die Erde um die Sonne dreht?	Kopernikus	What is the last name of the astronomer who published in 1543 his theory that the earth revolves around the sun?	Copernicus	0.179724	[.13, .23]	39	178	***		27.03	15.53	18.11	11.4		0.685393	0.314607	0.82	[.77, .87]		64.5172	[59.44, 69.34]	74.3784	61.3388	121		55.2897	[51.98, 58.60]	214		0.48	***	0.174588	*	0.0558312
197	157	Original	An welchem Gift starb Sokrates bei seiner Hinrichtung?	Schierling	What kind of poison did Socrates take as his execution?	Hemlock	0.171123	[.12, .23]	32	155			22.86	12.71	20.95	14.24		0.393548	0.606452	0.829	[.78, .88]		34.4194	[27.19, 41.65]	70.4375	15.5246	61		24.385	[21.62, 27.15]	187		0.44	***	0.737431	***	0.227041	**
198	201	Original	In welchem Land befindet sich "Salto Ángel" - der größte Wasserfall der Welt?	Venezuela	In which country is Angel Falls located?	Venezuela	0.169231	[.12, .22]	33	162	***		21.72	9.08	19.41	11.09		0.746914	0.253086	0.831	[.78, .88]		31.8312	[26.98, 36.68]	68.4848	21.8347	121		31.7306	[28.94, 34.52]	193		0.37	***	0.624984	***	0.187829	**
199	172	Original	Wie heißt das Gerät, mit dem man in der Schifffahrt zum Zwecke der Navigation die eigene Position anhand der Sterne bestimmen kann?	Sextant	What is the name of the navigation instrument used at sea to plot position by the stars?	Sextant	0.165877	[.12, .22]	35	176	***		22.88	15.38	21.18	11.51		0.482955	0.517045	0.834	[.78, .88]		40.3529	[33.90, 46.80]	72.2	27.0833	84		40.7177	[37.28, 44.16]	209		0.47	***	0.57491	***	0.14565	*
200	144	Original	Wie lautet der Nachname des Autors bzw. der Autorin, der bzw. die "Der alte Mann und das Meer" geschrieben hat?	Hemingway	What is the last name of the author who wrote "The Old Man and the Sea”?	Hemingway	0.164021	[.11, .22]	31	158	***		24.23	12.2	15.43	10.59		0.14557	0.85443	0.836	[.78, .89]		53.2778	[42.25, 64.30]	83.2258	12.913	23		27.3883	[24.28, 30.50]	188		0.55	***	0.849139	***	0.382802	***
201	91	Original	Wie bezeichnet man das dreiblättrige Kleeblatt, welches das Wappen Irlands ist?	Shamrock	What is the name of the three-leaf clover that is the emblem of Ireland?	Shamrock	0.150943	[.10, .20]	32	180			25.53	15.02	14.97	7.77		0.194444	0.805556	0.849	[.80, .90]		46.5075	[37.33, 55.69]	74.1562	21.2286	35		33.0991	[30.23, 35.97]	212		0.55	***	0.694962	***	0.315302	***
202	249	Original	Wie heißt die größte Wüste der Welt?	Antarktis	What is the name of the largest desert on Earth?	Antartica	0.15	[.10, .20]	30	170	***		26.03	9.23	8.05	5.98		0.988235	0.0117647	0.85	[.80, .90]		75.3485	[71.73, 78.97]	77	75.0536	168		70.135	[67.08, 73.19]	200		0.36	***	0.0269189		-0.509316	***
203	211	Original	Wie heißt die wachsartige Substanz (aus dem Verdauungstrakt) von Walen, die früher zur Perfümherstellung genutzt wurde?	Ambra	What is the name of the substance derived from a whale that is used to make perfume?	Ambergris	0.143564	[.10, .19]	29	173	***		28.68	14.03	22.15	14.57		0.375723	0.624277	0.856	[.81, .90]		42.7527	[34.95, 50.56]	67.4138	31.5781	64		27.607	[24.56, 30.66]	201		0.53	***	0.434642	***	0.107093
204	15	Original	Bei welcher amerikanischen Sportart gibt es eine Lauffläche und eine Rinne?	Bowling	Which sport uses the terms "gutter” and "alley”?	Bowling	0.143541	[.10, .19]	30	179	***		26.15	15.49	17.34	10.32		0.581006	0.418994	0.856	[.81, .90]		30.1579	[25.63, 34.68]	48.7333	24.7476	103		43.8454	[40.73, 46.96]	207		0.59	***	0.378015	***	0.293891	***
205	135	Original	Wie heißt die Hauptstadt des US-Bundesstaates Delaware?	Dover	What is the capital of delaware?	Dover	0.138462	[.09, .19]	27	168	***		21.62	10.83	20.95	15.06		0.279762	0.720238	0.862	[.81, .91]		37.4521	[28.65, 46.26]	76.5185	14.5217	46		27.8187	[24.85, 30.79]	193		0.56	***	0.785074	***	0.339598	***
206	257	Original	Wie lautet der Name des größten deutschen Schlachtschiffes, das während des Zweiten Weltkriegs gesunken ist?	Bismarck	What is the name of Germany’s largest battleship that was sunk in World War II?	Bismarck	0.137056	[.09, .19]	27	170			21.7	17.07	29.91	15.44		0.205882	0.794118	0.863	[.81, .91]		41.9194	[32.82, 51.02]	54.963	31.8571	35		30.8122	[27.90, 33.72]	197		0.43	***	0.315993	*	0.129186
207	180	Original	Wie lautet der Nachname des männlichen Hauptdarstellers in "Casablanca"?	Bogart	What is the last name of the male star of the movie "Casablanca”?	Bogart	0.132353	[.09, .18]	27	177	***		23.02	9.98	18.95	13.27		0.20339	0.79661	0.868	[.82, .91]		42.0476	[31.96, 52.14]	77.0741	15.7778	36		31.4778	[28.22, 34.74]	203		0.75	***	0.748197	***	0.423825	***
208	56	Original	Wie lautet der Nachname des Mannes, der gezeigt hat, dass Blitze elektrisch sind?	Franklin	What is the last name of the man who showed that lightning is electric?	Franklin	0.131707	[.09, .18]	27	178			28.14	15.73	15.99	11.48		0.365169	0.634831	0.868	[.82, .91]		41.033	[33.88, 48.19]	67	30.0781	64		35.5842	[32.47, 38.70]	202		0.66	***	0.487076	***	0.341932	***
209	212	Original	Wie lautet der Name des U-Boots aus Jules Vernes "20.000 Meilen unter dem Meer"?	Nautilus	What is the name of the submarine in Jules Verne’s "Twenty Thousand Leagues Under the Sea”?	Nautilus	0.131455	[.09, .18]	28	185	***		27.45	21.78	14.6	8.54		0.113514	0.886486	0.869	[.82, .91]		48.7551	[36.72, 60.79]	79.8571	7.28571	21		27.981	[25.11, 30.85]	211		0.63	***	0.844506	***	0.477447	***
210	128	Original	Wie heißt die Hauptstadt des US-Bundesstaates Kentucky?	Frankfort	What is the capital of Kentucky?	Frankfort	0.131429	[.08, .18]	23	152	***		23.54	8.03	18.91	11.08		0.296053	0.703947	0.869	[.82, .92]		36.0147	[27.39, 44.64]	76.3043	15.4222	45		31.6552	[28.45, 34.86]	174		0.43	***	0.800004	***	0.239521	**
211	208	Original	Wie lautet der Nachname der Künstlerin bzw. des Künstlers, die/der "Die Beständigkeit der Erinnerung" gemalt hat?	Dali	What is the last name of the artist who painted "The Persistence of Memory”?	Dali	0.129808	[.08, .18]	27	181	***		19.22	11.34	15.45	6.2		0.19337	0.80663	0.87	[.82, .92]		29.1452	[19.84, 38.45]	58.3333	6.62857	35		21.4612	[18.77, 24.15]	206		0.63	***	0.691117	***	0.362095	***
212	142	Original	Wie lautet der Name des Schiffes, auf dem Charles Darwin seine wissenschaftlich hoch bedeutsame Seefahrt beging?	Beagle	What is the name of the ship on which Charles Darwin made his scientific voyage?	Beagle	0.128866	[.08, .18]	25	169			28.52	12.8	22.53	12.27		0.266272	0.733728	0.871	[.82, .92]		37.1286	[28.40, 45.86]	69.88	18.9333	45		26.1451	[23.33, 28.96]	193		0.62	***	0.659736	***	0.323908	***
213	89	Original	Welche Firma produziert die "Baby Ruth"- Schokoladenriegel?	Nestle	What is the name of the company that produces "Baby Ruth” candy bars?	Nestle	0.128079	[.08, .17]	26	177	***		22.1	14.88	16.96	15.5		0.186441	0.813559	0.872	[.83, .92]		17.6454	[11.00, 24.07]	24.08	12.5758	33		21.8955	[19.42, 24.37]	201		0.25		0.226304		0.0494511
214	12	Original	Wie heißt Dorothys Hund in "Der Zauberer von Oz"?	Toto	What is the name of Dorothy’s dog in "The Wizard of Oz”?	Toto	0.127962	[.08, .17]	27	184	***		15.85	9.47	15.67	9.35		0.201087	0.798913	0.872	[.83, .92]		50.9375	[40.42, 61.46]	89.0741	23.1081	37		41.2238	[37.93, 44.52]	210		0.57	***	0.764827	***	0.271707	***
215	40	Original	Wie lautet der Fachbegriff, wenn ein Golfspieler einen Schlag unter Par benötigt, um den Ball ins Loch zu befördern?	Birdie	What is the term in golf referring to a score of one under par on a particular hole?	Birdie	0.127451	[.08, .17]	26	178	***		29.95	18.66	24.51	16.65		0.247191	0.752809	0.873	[.83, .92]		39.5657	[30.69, 47.57]	69.6	21.8182	44		28.0591	[25.34, 30.77]	203		0.52	***	0.646659	***	0.212063	**
216	119	Original	Wie lautet der Nachname des Boxers, der später als Muhammad Ali bekannt wurde?	Clay	What is the last name of the boxer who later became known as Muhammad Ali?	Clay	0.127358	[.08, .17]	27	185			30.29	15.21	18.96	10.7		0.189189	0.810811	0.873	[.83, .92]		35.0323	[25.74, 44.33]	68.2963	9.37143	35		38.4028	[35.30, 41.51]	211		0.47	***	0.788762	***	0.181088	**
217	223	Original	Wie lautet der Nachname des britischen Admirals, der die Schlacht von Trafalgar gewann?	Nelson	What is the last name of the British admiral who won the Battle of Trafalgar?	Nelson	0.125	[.08, .17]	23	161	***		19.66	12.01	16.14	13.31		0.136646	0.863354	0.875	[.83, .92]		45	[33.30, 56.70]	75.1739	13.4545	22		23.9617	[20.99, 26.93]	183		0.43	**	0.779022	***	0.230292	**
218	199	Original	Wie lautet der Nachname der Person, die als erstes den Mount Everest bestieg?	Hillary	What is the last name of the first person to climb Mount Everest?	Hillary	0.125	[.08, .17]	23	161	***		24.46	12.04	16.38	7.66		0.229814	0.770186	0.875	[.83, .92]		44.4667	[35.03, 53.90]	73.1304	26.6486	37		33.2568	[29.99, 36.52]	183		0.34	**	0.611043	***	0.138094
219	209	Original	Wie lautet der Nachname des Erfinders des Schreibtelegrafen?	Morse	What is the last name of the man who invented the telegraph?	Morse	0.123596	[.08, .17]	22	156			25.27	12.71	19.61	14.01		0.230769	0.769231	0.876	[.83, .92]		36.9138	[27.14, 46.69]	75.1364	13.5556	36		24.7797	[21.82, 27.74]	177		0.57	***	0.793681	***	0.387631	***
220	136	Original	Wie lautet der Nachname des Mannes, der den Phonographen erfand?	Edison	What is the last name of the man who invented the phonograph?	Edison	0.122995	[.08, .17]	23	164			30.16	13.56	18.37	11.05		0.231707	0.768293	0.877	[.83, .92]		31.8852	[23.55, 40.22]	43.5652	24.8158	38		23.2139	[20.43, 25.99]	187		0.51	***	0.275847	*	0.348485	***
221	35	Original	Wie nennt man die dicke Fettschicht bei Walen?	Blubber	What is the name of the thick layer of fat on a whale?	Blubber	0.121827	[.08, .17]	24	173			17.54	9.03	12.24	6.54		0.34104	0.65896	0.878	[.83, .92]		42.3253	[34.48, 50.17]	75.8333	28.6949	59		29.9538	[27.00, 32.91]	195		0.54	***	0.589715	***	0.234473	***
222	299	Original	Wie heißt der höchste Berg Südamerikas?	Aconcagua	What is the highest mountain in South America?	Aconcagua	0.118227	[.07, .16]	24	179	***		25.55	8.6	19.63	13.22		0.374302	0.625698	0.882	[.84, .93]		44.6404	[37.25, 52.03]	79.8333	31.6462	65		36.209	[32.96, 39.46]	201		0.37	***	0.604812	***	0.141992	*
223	123	Original	Wer war der Anführer in der mythologischen Sage der "Argonauten"?	Jason	Who was the leader of the Argonauts?	Jason	0.116822	[.07, .16]	25	189	***		17.39	16.02	15.87	7.57		0.148148	0.851852	0.883	[.84, .93]		46.0244	[34.16, 56.61]	79.2917	16.3214	28		22.1226	[19.51, 24.74]	212		0.57	***	0.767534	***	0.360548	***
224	154	Original	Welchen Beruf übte Frank Lloyd Wright aus?	Architekt	What was Frank Lloyd Wright’s profession?	Architekt	0.104167	[.06, .15]	20	172	***		19.97	6.44	13.53	6.94		0.540698	0.459302	0.896	[.85, .94]		29.1239	[23.34, 34.90]	73.6	19.5591	93		27.8802	[25.20, 30.56]	192		0.27	**	0.660918	***	0.221071	**
225	122	Original	Wie lautet der Nachname der Frau, die als die Begründerin der modernen westlichen Krankenpflege gilt?	Nightingale	What is the last name of the woman who began the profession of nursing?	Nightingale	0.101449	[.06, .14]	21	186	***		28.79	13.41	18.73	12.17		0.172043	0.827957	0.899	[.86, .94]		37.8212	[26.63, 47.69]	71.7	14.871	31		22.0146	[19.45, 24.58]	206		0.4	**	0.730355	***	0.209513	**
226	58	Original	Wie heißt das Fleisch von frei lebendem Wild?	Wildbret	What is the name of deer meat?	Venison	0.101382	[.06, .14]	22	195	***		26.82	17.57	20.48	11.61		0.661538	0.338462	0.899	[.86, .94]		41.5897	[36.13, 46.66]	71.0476	36.5659	129		47.1991	[44.12, 50.27]	216		0.55	***	0.364712	***	0.0447072
227	61	Original	Wie lautet der Nachname der Sängerin bzw. des Sängers, die bzw. der "Heartbreak Hotel" und "All Shook Up" aufnahm?	Presley	What is the last name of the singer who recorded "Heartbreak Hotel” and "All Shook Up”?	Presley	0.0990566	[.06, .14]	21	191	***		27.33	10.11	15.87	8.53		0.198953	0.801047	0.901	[.86, .94]		36.2034	[25.98, 46.43]	79.9048	12.0526	38		31.6825	[28.76, 34.60]	211		0.7	***	0.817518	***	0.464981	***
228	219	Original	In welchem Spiel wird ein Dopplerwürfel benutzt?	Backgammon	Which game uses a doubling cube?	Backgammon	0.0976744	[.06, .14]	21	194			30.08	11.97	17.5	10.08		0.386598	0.613402	0.902	[.86, .94]		43.2708	[36.41, 50.13]	72.9524	34.96	75		36.6326	[33.53, 39.73]	215		0.46	***	0.460172	***	0.147361	*
229	204	Original	Wie heißt der Goldfisch aus dem Walt-Disney-Film "Pinocchio"?	Cleo	What was the name of the goldfish in the story of Pinocchio?	Cleo	0.0964467	[.05, .14]	19	178	***		43.21	14.52	17.09	12.1		0.247191	0.752809	0.904	[.86, .95]		32.2407	[22.10, 41.09]	72.1667	15	44		37.2704	[33.97, 40.57]	196		0.48	***	0.685995	***	0.217997	**
230	242	Original	Wie heißt der hellste Stern am Himmel (ausgenommen der Sonne)?	Sirius	What is the name of the brightest star in the sky excluding the Sun?	Sirius	0.0925926	[.05, .13]	20	196	***		19.17	7.29	13.43	9.39		0.852041	0.147959	0.907	[.87, .95]		61.5	[56.91, 66.09]	67.3	60.8012	166		59.1209	[55.65, 62.59]	215		0.61	***	0.0632608		-0.23633	***
231	261	Original	Wie lautet der Nachname der Ärztin bzw. des Arztes, die/der die erste erfolgreiche Herztransplantation durchführte?	Barnard	What is the last name of the doctor who performed the first successful human heart transplant?	Barnard	0.0913462	[.05, .13]	19	189			36.67	22.91	15.98	11.04		0.0899471	0.910053	0.909	[.87, .95]		34.8611	[22.27, 47.45]	62.3684	4.11765	17		20.2367	[17.77, 22.70]	207		0.55	***	0.765375	***	0.24448	***
232	167	Original	Wie lautet der Nachname des Sängers bzw. der Sängerin, der/die einen Tanz namens "Twist" berühmt gemacht hat?	Checker	What is the name of the singer who popularized a dance known as the "Twist”?	Checker	0.0904523	[.05, .13]	18	181			27.89	17.17	18.18	11.01		0.364641	0.635359	0.91	[.87, .95]		40.1548	[32.82, 47.49]	60.8333	34.5152	66		32.0303	[28.94, 35.12]	198		0.61	***	0.316731	**	0.133094
233	55	Original	Wie heißt der Mörder Abraham Lincolns mit Nachnamen?	Booth	What is the last name of the man who assassinated Abraham Lincoln?	Booth	0.0878049	[.05, .13]	18	187	***		27.54	11.06	12.21	8.95		0.112299	0.887701	0.912	[.87, .95]		39.7949	[27.16, 52.43]	75.2778	9.38095	21		30.5392	[27.54, 33.54]	204		0.47	**	0.826905	***	0.235674	***
234	244	Original	Wie lautet der Nachname der Hauptdarstellerin aus dem Film "Casablanca"?	Bergman	What was the last name of the female star of the movie "Casablanca”?	Bergman	0.0853081	[.05, .12]	18	193			26.63	13.4	17.78	12.28		0.186528	0.813472	0.915	[.88, .95]		40.2222	[28.43, 50.62]	77	21.8333	36		34.4524	[31.39, 37.52]	210		0.47	***	0.630722	***	0.228825	***
235	130	Original	Wie lautet der Nachname des Amerikaners, der bei den Olympischen Spielen 1936 durch außergewöhnliche Leistungen brillierte?	Owens	What is the last name of the American who starred in the 1936 Olympics?	Owens	0.0833333	[.05, .12]	17	187	***		29.5	25.12	14.71	7.96		0.139037	0.860963	0.917	[.88, .95]		31.7619	[20.28, 43.24]	68.6471	6.68	25		23.6158	[20.93, 26.30]	203		0.37	***	0.810901	***	0.219857	**
236	170	Original	Wie heißt die chinesische Religion, die von Laozi bzw. Lao Tse gegründet wurde?	Daoismus	What is the name of the Chinese religion founded by Lao Tse?	Taoism	0.0821918	[.05, .12]	18	201			32.71	10.31	20.16	11.71		0.402985	0.597015	0.918	[.88, .95]		34.8586	[28.07, 41.65]	70.7222	26.8889	81		29.2798	[26.33, 32.23]	218		0.5	***	0.492989	***	0.142652	*
237	282	Original	Wie lautet der Nachname der Person, die den Impfstoff für Pocken entdeckte?	Jenner	What is the last name of the discoverer of the vaccination for smallpox?	Jenner	0.0819672	[.04, .12]	15	168	***		30.66	9.98	19.08	14.7		0.166667	0.833333	0.918	[.88, .96]		29.7924	[19.60, 38.49]	61.0714	13.0357	28		21.3846	[18.89, 23.88]	182		0.45	**	0.734034	***	0.197298	**
238	187	Original	Wie lautet der Nachname der Autorin bzw. des Autors, die bzw. der unter dem Pseudonym "Mark Twain" schrieb?	Clemens	What is the last name of the author who wrote under the pseudonym of Mark Twain?	Clemens	0.0816327	[.04, .12]	16	180	***		33.64	18.24	19.9	14.86		0.116667	0.883333	0.918	[.88, .96]		38.6486	[26.26, 51.04]	65.0625	18.5238	21		26.2103	[23.34, 29.08]	195		0.38	*	0.607779	***	0.278834	***
239	198	Original	Wie lautet der Nachname der Autorin bzw. des Autors von "Little Women"?	Alcott	What is the last name of the author of "Little Women”?	Alcott	0.0812183	[.04, .12]	16	181	***		28.56	8.15	14.95	10.8		0.154696	0.845304	0.919	[.88, .96]		37.6429	[25.31, 49.98]	80.0625	11.5385	26		23.641	[20.91, 26.37]	195		0.38	*	0.825738	***	0.121123
240	118	Original	Welches Holz ist das leichteste Holz der Welt?	Balsa	What is the name of the lightest wood known?	Balsa	0.079602	[.04, .12]	16	185	***		28.71	12.36	18.02	12.69		0.691892	0.308108	0.92	[.88, .96]		28.2415	[23.35, 32.53]	71.5333	22.7874	127		28.3819	[25.45, 31.31]	199		0.51	***	0.538889	***	0.134999
241	235	Original	Wie lautet der Nachname der französischen Autorin bzw. des französischen Autors, die bzw. der "Der Fremde" geschrieben hat?	Camus	What is the last name of the French author who wrote "The Stranger”?	Camus	0.0792079	[.04, .12]	16	186	***		22.12	8.34	18.36	11.87		0.139785	0.860215	0.921	[.88, .96]		37.4762	[25.84, 49.11]	77.0625	13.1154	26		23.2723	[20.56, 25.99]	202		0.65	***	0.816926	***	0.260926	***
242	237	Original	Wie lautet der Nachname des Dichters, der als Nationaldichter Schottlands gilt?	Burns	What is the last name of the man who is regarded as the national poet of Scotland?	Burns	0.0769231	[.04, .11]	17	204			25.09	10.66	18.77	12.51		0.196078	0.803922	0.923	[.89, .96]		34.386	[25.45, 43.32]	68.3529	19.95	40		21.5882	[18.99, 24.18]	221		0.49	***	0.649145	***	0.124491
243	273	Original	Wie lautet der Name des Geräts, mit dem man die Windgeschwindigkeit messen kann?	Anemometer	What is the name of the instrument used to measure wind speed?	Anemometer	0.0747664	[.04, .11]	16	198			33.94	11.56	26.54	19.26		0.343434	0.656566	0.925	[.89, .96]		35.3333	[27.83, 42.84]	72.1875	26.6618	68		35.6303	[32.65, 38.61]	211		0.49	***	0.512288	***	0.042158
244	42	Original	Wie heißen getrocknete Pflaumen?	Prünelle	What is the name of a dried plum?	Prune	0.0730594	[.04, .11]	16	203			26.85	20.3	23.75	15.96		0.650246	0.349754	0.927	[.89, .96]		48.6718	[42.69, 54.16]	66.7143	46.4848	132		52.4654	[49.06, 55.88]	217		0.57	***	0.168993	*	0.0465755
245	231	Original	Wie lautet der Nachname der Künstlerin bzw. des Künstlers, der "American Gothic" malte?	Wood	What is the last name of the artist who painted "American Gothic”?	Wood	0.0723982	[.04, .11]	16	205			26.86	9.48	17.12	9.05		0.136585	0.863415	0.928	[.89, .96]		34.2955	[22.84, 45.75]	78.5625	9	28		19.9	[17.55, 22.25]	220		0.61	***	0.873403	***	0.30773	***
246	200	Original	Wie lautet der Nachname des Schauspielers, der Rhett Butler in "Vom Winde verweht" verkörperte?	Gable	What is the last name of the actor who played Rhett Butler in "Gone with the Wind”?	Gable	0.071066	[.04, .11]	14	183			28.66	10.32	19.55	12.36		0.169399	0.830601	0.929	[.89, .96]		28.9556	[18.43, 39.48]	71.5714	9.70968	31		28.2462	[25.32, 31.17]	195		0.27		0.803835	***	0.160103	*
247	105	Original	Wie lautet das einzige Wort, das der Rabe in Edgar Ellen Poes Gedicht "Der Rabe" sagt?	Nimmermehr	What is the only word that the raven says in Edgar Allen Poe’s poem "The Raven”?	Nevermore	0.0707071	[.04, .11]	14	184			26.69	19.06	16.02	11.71		0.277174	0.722826	0.929	[.89, .96]		26.3538	[17.24, 35.47]	88.5714	9.27451	51		24.2222	[21.47, 26.97]	198		0.6	***	0.876189	***	0.258079	***
248	108	Original	Wie heißt die Raubtiergattung, die dafür bekannt ist, Kobras anzugreifen?	Mangusten	What is the name of the furry animal that attacks cobra snakes?	Mongoose	0.0679612	[.03, .10]	14	192			30.13	21.76	21.73	13.26		0.505208	0.494792	0.932	[.90, .97]		24.7658	[19.54, 29.99]	64.2857	19.0619	97		32.5419	[29.69, 35.39]	203		0.24	*	0.5373	***	0.020165
249	147	Original	Wie lautet der Nachname des US-Präsidenten, der die Nachfolge von James Madison antrat?	Monroe	What was the last name of the man who was president directly after James Madison?	Monroe	0.0663507	[.03, .10]	14	197			45.19	13.82	18.45	14.17		0.42132	0.57868	0.934	[.90, .97]		19.2812	[13.88, 24.68]	66.8571	11.1585	82		26.134	[23.46, 28.81]	209		0.52	***	0.73205	***	0.290797	***
250	158	Original	Wie lautet der Nachname des Mannes, der als erster und alleine in einem Flugzeug den Atlantischen Ozean überquerte?	Lindbergh	What is the last name of the first person to complete a solo flight across the Atlantic Ocean?	Lindbergh	0.0660377	[.03, .10]	14	198	***		32.95	17.44	20.04	15.94		0.181818	0.818182	0.934	[.90, .97]		38.5	[28.65, 48.35]	71.0714	25.8333	36		27.3255	[24.43, 30.22]	212		0.66	***	0.577496	***	0.30253	***
251	141	Original	Wie lautet der Nachname der Autorin bzw. des Autors, die bzw. der "Der Doppelmord in der Rue Morgue" schrieb?	Poe	What is the last name of the author who wrote "The Murders in the Rue Morgue”?	Poe	0.0631068	[.03, .10]	13	193	***		25.38	8.1	18.47	11.26		0.150259	0.849741	0.937	[.90, .97]		36.8591	[23.91, 47.65]	81.0833	17.0345	29		21.6439	[19.19, 24.10]	205		0.59	***	0.760792	***	0.223291	**
252	145	Original	Wie lautet der Nachname der Autorin bzw. des Autors der "Canterbury Tales"?	Chaucer	What is the last name of the man who wrote "Canterbury Tales”?	Chaucer	0.0622222	[.03, .09]	14	211			24.66	9.91	15.94	10.58		0.146919	0.853081	0.938	[.91, .97]		25.3333	[16.06, 34.61]	59.2143	10.0323	31		22.3722	[19.99, 24.76]	223		0.18		0.725497	***	0.0629819
253	189	Original	Wie lautet der Nachname des Arztes, der als Erster einen Impfstoff gegen Kinderlähmung (Polio) entwickelte?	Salk	What is the last name of the doctor who first developed a vaccine against polio?	Salk	0.0609137	[.03, .09]	12	185			29.8	9.07	15.15	9.51		0.216216	0.783784	0.939	[.91, .97]		33.6863	[24.15, 43.22]	74.4167	21.1538	39		21.6735	[19.20, 24.14]	196		0.33	*	0.656671	***	0.0820897
254	283	Original	Wie lautet der Nachname des Jungen im Buch "Die Schatzinsel"?	Hawkins	What is the last name of the boy in the book "Treasure Island”?	Hawkins	0.059633	[.03, .09]	13	205	***		40.34	19.85	16.13	10.38		0.234146	0.765854	0.94	[.91, .97]		24.0656	[16.28, 31.86]	66.9231	12.4583	48		32.5826	[29.88, 35.29]	218		0.58	***	0.724494	***	0.328201	***
255	295	Original	Wie lautet der Nachname der Frau, die als erste Frau den Ärmelkanal durchschwamm?	Ederle	What is the last name of the first woman to swim across the English channel?	Ederle	0.0575916	[.02, .09]	11	180	***		36.1	13.6	16.58	10.18		0.144444	0.855556	0.942	[.91, .98]		23.5946	[12.58, 34.61]	66.9091	5.26923	26		17.9683	[15.66, 20.28]	189		0.23		0.835472	***	0.0438438
256	183	Original	Wie lautet der Nachname der verheirateten Spione, die 1951 in den USA hingerichetet wurden, weil sie Geheimnisse über Atomwaffen an Russland weitergegeben hatten?	Rosenberg	What is the last name of the husband-wife spies who were electrocuted in 1951 for passing atomic secrets to Russia?	Rosenberg	0.0574163	[.03, .09]	12	197			42.2	14.97	22.25	12.27		0.182741	0.817259	0.943	[.91, .97]		18.5833	[10.19, 26.97]	64.0833	3.41667	36		22.875	[20.25, 25.50]	208		0.43	**	0.895134	***	0.305537	***
257	192	Original	Wie hieß die Mondlandefähre, mit der der erste Mann auf dem Mond landete?	Eagle	What was the name of the Apollo lunar module that landed the first man on the moon?	Eagle	0.0560748	[.03, .09]	12	202			34.99	16.88	22.3	14.33		0.633663	0.366337	0.944	[.91, .97]		49.518	[43.89, 55.15]	64.5	48.1024	127		50.1792	[46.76, 53.60]	212		0.57	***	0.136517		0.0256297
258	117	Original	In welcher Stadt befindet sich die Marineakademie der Vereinigten Staaten von Amerika?	Annapolis	In which city is the U.S. Naval Academy located?	Annapolis	0.0552995	[.02, .09]	12	205			40.27	9.08	21.42	14.26		0.458537	0.541463	0.945	[.91, .98]		18.3868	[13.85, 22.93]	51.5833	14.1489	94		25.6313	[23.09, 28.17]	217		0.37	***	0.499774	***	0.15837	*
259	88	Original	Wie heißt der hauptsächlich in den Vereinigten Staaten berühmte, sagenhafte riesig große Holzfäller Paul mit Nachnamen?	Bunyan	What is the last name of the mythical giant lumberjack?	Bunyan	0.0509259	[.02, .08]	11	205	***		25.7	5.14	22.17	12.72		0.170732	0.829268	0.949	[.92, .98]		22.4565	[12.49, 32.42]	76.9091	5.34286	35		20.7176	[18.18, 23.26]	216		0.71	***	0.894777	***	0.255151	***
260	149	Original	Wie lautet der Nachname des Verbrechers, der unter dem Namen "Scarface" bekannt wurde?	Capone	What is the last name of the criminal who was known as "Scarface”?	Capone	0.0506912	[.02, .08]	11	206			25.24	14.56	21.37	11.54		0.228155	0.771845	0.949	[.92, .98]		43.6429	[33.87, 53.42]	74.5455	36.0889	45		34.3738	[31.21, 37.54]	214		0.63	***	0.413198	**	0.220897	**
261	162	Original	Wie wird das nautische Tiefenmaß genannt, dass etwa sechs Fuß entspricht?	Nautischer Faden	What is the name of the unit of measure that refers to a six-foot depth of water?	Fathom	0.0506912	[.02, .08]	11	206	***		44.23	16.81	21.92	14.5		0.286408	0.713592	0.949	[.92, .98]		23.913	[16.9, 30.93]	55.1818	17.9828	58		27.7256	[25.21, 30.24]	215		0.33	**	0.461198	***	0.0663249
262	215	Original	Wie lautet der Nachname des Schauspielers, der Spartacus in Stanley Kubricks gleichnamigem Film darstellte?	Douglas	What is the last name of the movie actor who portrayed Spartacus?	Douglas	0.0505618	[.02, .08]	9	169			33.81	20.24	25.45	16.61		0.218935	0.781065	0.949	[.92, .98]		22.8043	[14.97, 30.64]	42.8889	17.9189	37		31.3258	[28.08, 34.57]	178		0.37	*	0.369556	*	0.0698567
263	255	Original	Wie lautet der Nachname des Kapitäns der Bounty (britisches Schiff), als die berüchtigte Meuterei stattfand?	Bligh	What was the last name of the captain of the British ship "Bounty” when the mutiny occurred?	Bligh	0.05	[.02, .08]	11	209	***		30.26	9.49	17.13	8.22		0.162679	0.837321	0.95	[.92, .98]		22.5111	[13.72, 31.3]	65.8182	8.5	34		20.621	[18.25, 22.99]	219		0.56	***	0.828315	***	0.271114	***
264	203	Original	Wie lautet der Nachname des 21. US-Präsidenten?	Arthur	What is the last name of the twenty-first U.S. president?	Arthur	0.0491803	[.02, .08]	9	174			27.92	16.93	18.34	12.33		0.712644	0.287356	0.951	[.92, .98]		24.1077	[19.72, 28.49]	69.8889	20.7025	121		30.095	[26.65, 33.54]	179		0.4	***	0.491497	***	0.192221	**
265	276	Original	Wie lautet der Nachname des kubanischen Machthabers, den Castro stürzte?	Batista	What is the last name of the Cuban leader that Castro overthrew?	Batista	0.0490196	[.02, .08]	10	194			33.89	16.47	21.9	12.45		0.226804	0.773196	0.951	[.92, .98]		38.537	[29.25, 47.83]	64.9	32.5455	44		34.6749	[31.54, 37.81]	203		0.3	*	0.364173	**	-0.0748537
266	150	Original	Wie heißt der indianische Freund von Lone Ranger?	Tonto	What is the name of the Lone Ranger’s Indian sidekick?	Tonto	0.0483092	[.02, .08]	10	197			34.22	13.13	18.04	8.92		0.269036	0.730964	0.952	[.92, .98]		41.0164	[31.73, 50.3]	71.3	35.0784	51		34.5707	[31.22, 37.93]	205		0.4	**	0.365313	**	0.147569	*
267	275	Original	Wie lautet der Nachname der Sängerin bzw. des Sängers, die/der eine Hit-Aufnahme des Songs "Who's sorry now" machte?	Francis	What is the last name of the singer who made a hit recording of the song "Who’s Sorry Now”?	Francis	0.0480769	[.02, .08]	10	198			24.66	6.94	17.47	11.29		0.166667	0.833333	0.952	[.92, .98]		21.0233	[12.07, 29.98]	56	10.4242	33		29.7633	[26.84, 32.68]	207		0.4	**	0.650198	***	0.0867681
268	182	Original	Wer ist als Gründervater der Geometrie bekannt?	Euklid	Who is known as "the father of geometry”?	Euclid	0.047619	[.02, .08]	10	200			25.04	19.99	17.54	10.98		0.6	0.4	0.952	[.92, .98]		39.9538	[34.61, 45.25]	43	39.7	120		38.3397	[35.12, 41.56]	209		0.53	***	0.0273733		-0.0169622
269	286	Original	Wie lautet der Nachname von "Billy the Kid"?	Bonney	What was the last name of Billy the Kid?	Bonney	0.0452261	[.02, .08]	9	190			33.11	17.86	11.82	7.36		0.178947	0.821053	0.955	[.93, .98]		20.3721	[11.59, 29.16]	47.7778	13.1176	34		28.702	[25.79, 31.62]	198		0.5	***	0.485519	***	0.0298234
270	274	Original	Wie lautet der Nachname der Autorin bzw. des Autors von "Unsere kleine Stadt"?	Wilder	What is the last name of the author of "Our Town”?	Wilder	0.0420561	[.02, .07]	9	205			31.25	11.88	15.38	8.07		0.121951	0.878049	0.958	[.93, .98]		23.2647	[12.08, 34.45]	66	7.88	25		24.5748	[21.99, 27.16]	214		0.68	***	0.782492	***	0.226003	***
271	197	Original	Wie lautet der Nachname der (Theater-)autorin bzw. des (Theater-)autors von "Endstation Sehnsucht"?	Williams	What is the last name of the playwright who wrote "A Streetcar named Desire”?	Williams	0.0412844	[.01, .07]	9	209			28.9	11.79	14.38	8.38		0.114833	0.885167	0.959	[.93, .99]		24.0303	[13.84, 34.22]	64.3333	8.91667	24		20.0876	[17.85, 22.32]	217		0.73	***	0.838956	***	0.242948	***
272	205	Original	Wie heißt das unterirdisch lebende schurkische Volk in H.G. Wells Roman "Die Zeitmaschine"?	Morlocks	What is the name of the villainous people who lived underground in H. G. Wells’s book "The Time Machine”?	Morlocks	0.0410256	[.01, .07]	8	187			49.19	22.37	18.49	10.95		0.139037	0.860963	0.959	[.93, .99]		19.5238	[8.67, 27.58]	64.2857	5.2	25		19.4421	[17.11, 21.78]	190		0.22		0.909443	***	0.0520969
273	294	Original	Wie lautet der Name der Stadt, durch die Lady Godiva angeblich ihren berühmten Ritt machte?	Coventry	What is the name of the town through which Lady Godiva supposedly made her famous ride?	Coventry	0.0410256	[.01, .07]	8	187			36.09	17.55	17.21	9.83		0.181818	0.818182	0.959	[.93, .99]		15.6667	[7.12, 24.21]	56.25	6.11765	34		19.3026	[16.79, 21.81]	195		0.37	*	0.705023	***	0.0254848
274	216	Original	Wie lautet der Nachname der Frau, die das amerikanische Rote Kreuz gründete?	Barton	What is the last name of the woman who founded the American Red Cross?	Barton	0.039604	[.01, .07]	8	194			25.58	8.1	16.91	10.76		0.139175	0.860825	0.96	[.93, .99]		19.1714	[8.91, 29.44]	61.375	6.66667	27		19.4378	[16.89, 21.98]	201		0.73	***	0.752208	***	0.139181	*
275	171	Original	Wie lautet der Nachname des Kommandanten, der die Schlacht am "Little Bighorn River" verlor?	Custer	What is the last name of the commander who lost the battle of the Little Bighorn River?	Custer	0.0384615	[.01, .07]	7	175	***		13.42	12.85	12.46	6.23		0.148571	0.851429	0.962	[.93, .99]		18.5152	[7.60, 29.43]	68.4286	5.07692	26		18.3315	[16.06, 20.61]	181		0.61	***	0.822385	***	0.238482	**
276	196	Original	Wie lautet der Nachname des Komponisten des "Maple Leaf Rag"?	Joplin	What was the last name of the composer of the "Maple Leaf Rag”?	Joplin	0.0380435	[.01, .07]	7	177			38.5	21.32	21.42	15.63		0.129944	0.870056	0.962	[.93, .99]		26.1333	[12.86, 39.41]	85.4286	8.08696	23		18.4645	[15.98, 20.94]	183		0.19		0.896821	***	0.121435
277	285	Original	Wie lautet der Nachname des Mannes, der das Lied "How Deep is the Ocean" schrieb?	Berlin	What is the last name of the man who wrote the song "How Deep is the Ocean”?	Berlin	0.0375587	[.01, .06]	8	205			38.02	10.03	19.09	12.4		0.258537	0.741463	0.962	[.94, .99]		21.8197	[14.41, 29.23]	39.5	19.1509	53		27.967	[25.39, 30.54]	212		0.35	**	0.23467		0.0224099
278	266	Original	Wie lautet der Nachname des Boxers, der als "The Manassa Mauler" bekannt war?	Dempsey	What is the last name of the boxer who was known as the "Manassa Mauler”?	Dempsey	0.0362694	[.01, .06]	7	186			23.41	4.28	15.14	10.76		0.145161	0.854839	0.964	[.94, .99]		21.6471	[10.80, 32.5]	71.2857	8.77778	27		21.1192	[18.82, 23.42]	193		0.41	*	0.794739	***	0.131297
279	262	Original	Wie lautet der Nachname des Mannes, der den berühmten Satz "Ich habe nur zu bedauern, dass ich nur ein Leben habe, welches ich meinem Land schenken kann" sagte?	Hale	What is the last name of the man who said "i only regret that i have but one life to lose for my country”?	Hale	0.0361991	[.01, .06]	8	213	***		35.28	9.28	21.13	10.89		0.230047	0.769953	0.964	[.94, .99]		16.8421	[10.00, 23.68]	65.125	8.95918	49		26.6652	[23.91, 29.42]	221		0.23		0.74734	***	0.0727614
280	267	Original	Wie lautet der Nachname des Erfinders der Comicserie "Li'l Abner"?	Capp	What is the last name of the man who created the comic strip "Li’l Abner”?	Capp	0.0360825	[.01, .06]	7	187			32.81	19.15	18.4	11.33		0.101604	0.898396	0.964	[.94, .99]		17.04	[5.38, 28.70]	51.7143	3.55556	18		17.1451	[14.99, 19.30]	193		0.47	*	0.742108	***	0.207482	**
281	174	Original	In welcher amerikanischen Stadt wurde bis 2009 das Endspiel des amerikanischen College Football ausgetragen?	Dallas	In which city does the Cotton Bowl take place?	Dallas	0.0346535	[.01, .06]	7	195	***		20.43	22.19	18.78	10.56		0.374359	0.625641	0.965	[.94, .99]		11.75	[7.60, 15.90]	26	10.3836	73		25.26	[22.54, 27.98]	200		0.3	**	0.234263	*	0.0697411
282	186	Original	Wie lautete der Nachname von Buffalo Bill?	Cody	What was the last name of Buffalo Bill?	Cody	0.0341463	[.01, .06]	7	198			21.03	4.33	14.43	9.35		0.287879	0.712121	0.966	[.94, .99]		18.5156	[11.22, 25.81]	65.7143	12.7193	57		25.7264	[22.91, 28.54]	201		0.5	***	0.559802	***	0.0986515
283	270	Original	Wie lautet der Nachname der Autorin bzw. des Autors von "Die Brüder Karamazow"?	Dostojewski	What is the last name of the author who wrote "Brothers Karamazov”?	Dostoyevski	0.0341463	[.01, .06]	7	198			21.78	9.59	18.93	15.56		0.131313	0.868687	0.966	[.94, .99]		7.09596	[2.95, 10.62]	17.1667	4.38462	26		18.8873	[16.71, 21.07]	204		0.57	***	0.457974	**	0.105698
284	240	Original	Wie hieß das Atom-U-Boot, das 1963 im Atlantik unterging?	Thresher	What was the name of the nuclear submarine that sunk in the Atlantic in 1963?	Thresher	0.0333333	[.01, .06]	7	203	***		37.88	12.77	23.88	20.3		0.137931	0.862069	0.967	[.94, .99]		24.0857	[12.75, 35.42]	71.7143	12.1786	28		26.8317	[23.99, 29.67]	208		0.76	***	0.706179	***	0.228915	***
285	287	Original	Wie lautet der Nachname der Sängerin bzw. des Sängers, der "When the Blue of the Night Meets the Gold of the Day" sang?	Crosby	What is the last name of the singer whose theme song was "When the Blue of the Night Meets the Gold of the Day”?	Crosby	0.032967	[.01, .06]	6	176	***		45.07	17.74	19.44	12.35		0.204545	0.795455	0.967	[.94, .99]		12.3095	[5.01, 19.61]	44.8333	6.88889	36		22.8626	[20.31, 25.41]	182		0.15		0.556996	***	0.0400999
286	243	Original	Wie heißt das Land, in dem die Riesen aus "Gullivers Reisen" leben?	Brobdingnag	What is the name of the land of the giants in "Gulliver’s Travels”?	Brobdingnag	0.0322581	[.01, .06]	6	180			55.36	14.31	21.33	13.84		0.322222	0.677778	0.968	[.94, .99]		28.4921	[20.00, 36.98]	78.5	23.2281	57		36.538	[33.40, 39.68]	184		0.49	***	0.475536	***	0.133921
287	177	Original	Wie ist der Name des Anwesens in Virginia, in dem Thomas Jefferson wohnte?	Monticello	What is the name of the mansion in Virginia that was Thomas Jefferson’s home?	Monticello	0.03125	[.01, .06]	6	186	***		32.56	15.05	22.62	14.98		0.139785	0.860215	0.969	[.94, .99]		17.4688	[8.78, 26.16]	59.5	7.76923	26		16.6158	[14.37, 18.86]	190		0.38	*	0.817726	***	0.192093	**
288	259	Original	Welchen Beruf übte John Kenneth Galbraith aus?	Ökonom	What is John Kenneth Galbraith’s profession?	Economist	0.0309278	[.01, .06]	6	188			31.87	9.89	14.91	10.39		0.351064	0.648936	0.969	[.94, .99]		15.4507	[9.79, 21.11]	30.1667	14.0923	65		19.0777	[16.76, 21.39]	193		0.09		0.184942		0.0666536
289	272	Original	Wie lautet der Nachname des Erfinders der Zeichentrickserie "Woody Woodpecker" (auch: Hacky der Specht)?	Lantz	What is the last name of the man who created the comic strip "Woody Woodpecker”?	Lantz	0.030303	[.01, .05]	6	192			29.01	5.33	16.46	8.51		0.140625	0.859375	0.97	[.95, .99]		21.2727	[11.09, 31.46]	60.8333	12.4815	27		21.5051	[19.04, 23.97]	198		0.54	**	0.634536	***	0.200279	**
290	156	Original	Wie heißt die amerikanische Hinterwäldler-Familie, die eine berühmte Fehde mit der McCoy-Familie hatte?	Hatfield	What is the name of the hillbilly family that had a famous feud with the Mccoy family?	Hatfield	0.0298507	[.01, .05]	6	195			31.54	13.38	19.43	11.56		0.138462	0.861538	0.97	[.95, .99]		18.3152	[7.17, 26.45]	66.4	7.62963	27		22.305	[19.76, 24.85]	200		0.35		0.779405	***	0.0621008
291	53	Original	Wie lautet der Nachname des Mannes, der 1775 auf dem Pferd von Boston nach Lexington ritt, um die Einwohner vor den britischen Truppen zu warnen?	Revere	What is the last name of the man who rode horseback in 1775 to warn that the British were coming?	Revere	0.029703	[.01, .05]	6	196			42.15	25.54	14.01	10.04		0.0918367	0.908163	0.97	[.95, .99]		33.5	[18.05, 48.95]	79.1667	18.2778	18		20.9453	[18.42, 23.47]	201		0.45	*	0.697526	***	0.0904053
292	239	Original	Wie hieß Roy Rogers Pferd?	Trigger	What is the name of Roy Rogers’ horse?	Trigger	0.0288462	[.01, .05]	6	202			27.96	12.98	9.94	5.02		0.168317	0.831683	0.971	[.95, .99]		16.3947	[7.37, 25.42]	65.1667	7.25	32		18.1165	[15.60, 20.63]	206		0.57	***	0.754333	***	0.0633925
293	179	Original	Wie lautet der Nachname des Schauspielers, der den Oscar als bester Hauptdarsteller für den Film "Die Faust im Nacken" erhielt?	Brando	What is the last name of the actor who received the best actor award for the movie "On the Waterfront”?	Brando	0.028436	[.01, .05]	6	205			20.52	8.83	16.46	8.84		0.185366	0.814634	0.972	[.95, .99]		17.3023	[9.45, 25.15]	59	10.5405	37		22.6555	[20.22, 25.09]	209		0.53	***	0.646857	***	0.190594	**
294	232	Original	Welchen Beruf übte Emmett Kelly aus?	Clown	In what profession was Emmett Kelly?	Clown	0.0283019	[.01, .05]	6	206			15.51	2.66	10.8	5.98		0.480583	0.519417	0.972	[.95, .99]		21.3905	[16.56, 26.23]	60.6667	19.0101	99		27.3905	[24.55, 30.23]	210		0.48	***	0.384348	***	0.104476
295	220	Original	Wie lautet der Nachname des Mannes, der angeblich Jesse James getötet haben soll?	Ford	What is the last name of the man who supposedly killed Jesse James?	Ford	0.028169	[.01, .05]	6	207	***		26.37	15.87	15.69	11.9		0.15942	0.84058	0.972	[.95, .99]		18.4103	[7.88, 28.94]	81.6667	6.90909	33		22.6085	[19.99, 25.23]	212		0.22		0.814267	***	0.157388	*
296	277	Original	Wie bezeichnet man die gummierte Walze einer Schreibmaschine?	Schreibwalze	What is the name of the rubber roller on a typewriter?	Platen	0.0277778	[.01, .05]	6	210			17.72	13.91	18.04	12.44		0.242857	0.757143	0.972	[.95, .99]		15.4386	[9.11, 21.77]	50.8333	11.2745	51		20.8657	[18.58, 23.15]	216		0.13		0.502143	***	0.0145046
297	268	Original	Wie lautet der Nachname des Baseballspielers, der während der World Series 1956 ein perfektes Spiel erzielte?	Larsen	What is the last name of the baseball player who pitched a perfect game in the 1956 world series?	Larsen	0.026738	[.00, .05]	5	182			37.81	5.4	17.86	11		0.142857	0.857143	0.973	[.95, 1.00]		10.2258	[2.42, 18.03]	37.6	4.96154	26		17.4706	[15.04, 19.90]	187		0.27		0.550417	**	0.0600118
298	297	Original	Wie lautet der Nachname des Mannes, der das Gedicht "It Couldn"t Be Done" geschrieben hat?	Guest	What is the last name of the man who wrote the poem "It Couldn’t Be Done”?	Guest	0.0263158	[.00, .05]	5	185	***		31.56	15.35	18.24	10.2		0.194595	0.805405	0.974	[.95, 1.00]		13.6829	[6.01, 21.36]	58.2	7.5	36		18.1211	[15.70, 20.54]	190		0.29		0.669714	***	-0.0244235
299	79	Original	Wie lautet der Nachname der Frau, die angeblich die erste amerikanische Flagge entwarf und nähte?	Ross	What was the last name of the woman who supposedly designed and sewed the first American flag?	Ross	0.025641	[.00, .05]	5	190			26.77	3.47	12.7	6.83		0.131579	0.868421	0.974	[.95, 1.00]		28.1	[15.37, 40.83]	70	19.72	25		17.2268	[14.52, 19.93]	194		0.45	*	0.535928	**	0.373051	***
300	213	Original	Wie hieß der Clown aus der Fernsehsendung "Howdy Doody"?	Clarabell	What was the name of the clown on the "Howdy Doody” television show?	Clarabell	0.025641	[.00, .05]	5	190			30.61	9.51	13.33	10.6		0.152632	0.847368	0.974	[.95, 1.00]		12.1691	[1.88, 19.09]	67.75	2.58621	29		19.4639	[17.08, 21.84]	194		0.44	*	0.855971	***	0.101331
301	230	Original	Wie lautet der Nachname des Erfinders des schnurlosen Radios?	Marconi	What is the last name of the inventor of the wireless radio?	Marconi	0.0255102	[.00, .05]	5	191			24.52	17.78	13.53	11.01		0.219895	0.780105	0.974	[.95, 1.00]		21.3404	[12.76, 29.92]	69.2	15.6429	42		23.2	[20.65, 25.75]	195		0.5	***	0.556089	***	0.161313	*
302	111	Original	Wie lautet der Nachname des Mannes, der den Text für die amerikanische Nationalhymne "The Star Spangled Banner" schrieb?	Key	What is the last name of the man who wrote the "Star Spangled Banner”?	Key	0.0246305	[.00, .05]	5	198			41.29	4.97	16.65	9.4		0.116162	0.883838	0.975	[.95, 1.00]		16.7308	[6.72, 26.75]	57.4	7.04762	21		23.46	[20.64, 26.28]	200		0.49	*	0.776735	***	0.105326
303	269	Original	Wie lautet der Nachname des Mannes, der als Erster eine Meile in unter vier Minuten lief?	Bannister	What is the last name of the first man to run the mile in under four minutes?	Bannister	0.0246305	[.00, .05]	5	198			24.05	13.87	14.68	8.81		0.292929	0.707071	0.975	[.95, 1.00]		23.3016	[15.79, 30.81]	58.4	20.2759	58		24.8713	[21.82, 27.92]	202		0.72	***	0.341535	**	0.0991439
304	288	Original	Aus welchem Musical stammt das Lied "Baubles, Bangles and Beads"?	Kismet	From what musical is the song "Baubles, Bangles and Beads”?	Kismet	0.0235849	[.00, .04]	5	207			46.01	4.54	19.89	14.57		0.31401	0.68599	0.976	[.96, 1.00]		12.9429	[9.12, 16.77]	48.6	10.2	65		22.434	[20.04, 24.83]	212		0.05		0.609619	***	-0.0702853
305	225	Original	Aus welchem Theaterstück stammt der Charakter Elwood P. Dowd?	Harvey	What is the name of the play in which Elwood P. Dowd is a character?	Harvey	0.0229358	[.00, .04]	5	213			39.98	10.01	18.91	8.87		0.112676	0.887324	0.977	[.96, 1.00]		17.2414	[6.78, 27.7]	73.4	5.54167	24		18.8349	[16.51, 21.16]	218		0.51	**	0.907875	***	0.199259	**
306	247	Original	Wie lautet der Nachname des Schauspielers, der die Rolle von "Perry Mason" in der gleichnamigen Fernsehserie verkörperte?	Burr	What was the last name of the actor in the role of Perry Mason on television?	Burr	0.0212766	[.00, .04]	4	184			26.05	6.41	20.6	13.77		0.119565	0.880435	0.979	[.96, 1.00]		16.0385	[4.69, 27.39]	81	4.22727	22		22.369	[19.73, 25.01]	187		0.18		0.956585	***	0.0775467
307	256	Original	Wie lautet der Nachname des Erfinders des Dampfschiffes "Clermont"?	Fulton	What is the last name of the inventor of the steamboat "Clermont”?	Fulton	0.019802	[.00, .04]	4	198			39.93	7.08	16.99	10.89		0.277778	0.722222	0.98	[.96, 1.00]		12.7627	[7.20, 18.32]	58	9.47273	55		16.2673	[14.19, 18.35]	202		0.43	***	0.564759	***	0.0871258
308	195	Original	Wie hieß Alexander Graham Bells Assistent?	Watson	What was the name of Alexander Graham Bell’s assistant?	Watson	0.0196078	[.00, .04]	4	200			28.41	6.07	13.01	7.55		0.12	0.88	0.98	[.96, 1.00]		17.6786	[8.80, 26.56]	62	10.2917	24		18.8186	[16.46, 21.17]	204		0.82	***	0.768397	***	0.265697	***
309	194	Original	Wie hieß Roy Rogers Hund?	Bullet	What was the name of Roy Roger’s dog?	Bullet	0.0196078	[.00, .04]	4	200			37.62	10.89	10.86	9.29		0.21	0.79	0.98	[.96, 1.00]		10.7609	[3.54, 17.98]	74.25	4.71429	42		19.6618	[17.14, 22.18]	204		0.34	*	0.79296	***	0.0412288
310	238	Original	Wie lautet der Nachname des Footballspielers, der unter dem Spitznamen "Galloping Ghost" bekannt war?	Grange	What is the last name of the football player known as "The Galloping Ghost”?	Grange	0.0193237	[.00, .04]	4	203	***		40.12	22.03	17	11.57		0.0985222	0.901478	0.981	[.96, 1.00]		16.6667	[6.73, 26.61]	56.25	8.75	20		22.9417	[20.34, 25.54]	206		0.35		0.727881	***	0.0115555
311	279	Original	Wie lautet der Nachname der Autorin bzw. des Autors von "Inferno und Ekstase"?	Stone	What is the last name of the author of "The Agony and the Ecstasy”?	Stone	0.0190476	[.00, .04]	4	206			43.69	16.56	20.27	14.61		0.228155	0.771845	0.981	[.96, 1.00]		31.04	[20.49, 41.59]	71.25	27.5435	46		23.0909	[20.37, 25.81]	209		0.6	***	0.314677	*	0.0972097
312	229	Original	Wie lautet der Nachname der ersten amerikanischen Autorin bzw. des ersten amerikanischen Autors, die/der den Nobelpreis für Literatur gewann?	Lewis	What is the last name of the first American author to win the Nobel Prize for literature?	Lewis	0.0190476	[.00, .04]	4	206			49.61	12.39	19.38	14.73		0.18932	0.81068	0.981	[.96, 1.00]		15.0488	[7.89, 22.2]	66	9.54054	37		21.7971	[19.29, 24.31]	207		0.73	***	0.725623	***	0.238274	***
313	241	Original	Wie lautet der Name des Mannes, der in einer von Aesops Fabeln einen Dorn aus der Pfote eines Löwen entfernte?	Androklus	What is the name of the man who removed the thorn from the lion’s paw in the story from Aesop’s fables?	Androcles	0.0188679	[.00, .04]	4	208			26.06	3.52	19.45	10.86		0.153846	0.846154	0.981	[.96, 1.00]		21.75	[11.54, 31.96]	79.25	14.5625	32		22.6274	[19.93, 25.33]	212		0.42	*	0.659582	***	0.18812	**
314	85	Original	Wie nennt man das Gerät im Auto, das den Kilometerstand misst?	Hodometer	What is the name of the automobile instrument that measures mileage?	Odometer	0.0187793	[.00, .04]	4	209	***		36.21	4.68	18.04	11.95		0.827751	0.172249	0.981	[.96, 1.00]		55.608	[50.59, 60.63]	90	54.8081	172		64.488	[61.13, 67.85]	209		0.47	***	0.154884	*	-0.189242	**
315	264	Original	Wie lautet der Nachname des Schauspielers, der den Sheriff im Westernfilm "Zwölf Uhr Mittags" darstellt?	Cooper	What is the last name of the actor who portrayed the sheriff in the movie "High Noon”?	Cooper	0.0160428	[.00, .03]	3	184			36.44	24.57	17.11	11.44		0.157609	0.842391	0.984	[.97, 1.00]		20.4062	[9.85, 30.96]	57	16.6207	29		19.9893	[17.48, 22.50]	187		0.45	*	0.392423	*	0.0707014
316	245	Original	Wie lautet der Nachname des Schauspielers, der den Spitznamen "Der Mann mit den tausend Gesichtern" trägt?	Chaney	What is the last name of the actor known as "The Man of a Thousand Faces”?	Chaney	0.0154639	[.00, .03]	3	191			66.06	6.56	18.51	10.13		0.293194	0.706806	0.985	[.97, 1.00]		23.3103	[16.26, 29.84]	38	22.5091	55		32.4709	[29.57, 35.37]	189		0.15		0.109974		-0.0355102
317	253	Original	Wie lautet der Nachname des Schauspielers, der den Vater in der amerikanischen Fernsehserie "Vater ist der Beste" verkörperte?	Young	What was the last name of the actor who portrayed the father on the television show "Father Knows Best”?	Young	0.0153061	[.00, .03]	3	193			32.28	6	16.47	10.83		0.139896	0.860104	0.985	[.97, 1.00]		12.0333	[5.25, 18.82]	34.6667	9.51852	27		22.4694	[19.92, 25.01]	196		0.76	***	0.404833	*	0.0815956
318	36	Original	Wie heißt der Baseballspieler mit Nachnamen, der vor 1961 die meisten Homeruns innerhalb einer Saison erzielte?	Ruth	What is the last name of the baseball player who had the most home runs in a single season prior to 1961?	Ruth	0.0151515	[.00, .03]	3	195			19.89	16.65	16.36	10.7		0.153846	0.846154	0.985	[.97, 1.00]		10.1212	[3.27, 16.98]	33.6667	7.76667	30		17.0102	[14.65, 19.38]	197		0.3		0.376393	*	-0.0565145
319	263	Original	Wie lautet der Nachname des Piloten der "Lockheed U-2 Dragon Lady", die 1960 über Russland abgeschossen wurde?	Powers	What is the last name of the pilot of the U-2 spy plane shot down over Russia in 1960?	Powers	0.0148515	[.00, .03]	3	199			39.7		17.31	11.74		0.105528	0.894472	0.985	[.97, 1.00]		12.875	[4.70, 21.05]	42.3333	8.66667	21		17.08	[14.59, 19.57]	200		0.36		0.55646	**	0.105081
320	252	Original	Wie lautet der Nachname des Schauspielers, der Sergeant Joe Friday in der Fernsehserie "Polizeibericht" verkörperte?	Webb	What is the last name of the actor who portrayed sergeant friday on "Dragnet”?	Webb	0.0147783	[.00, .03]	3	200			27.97	8.75	15.52	7.51		0.135	0.865	0.985	[.97, 1.00]		14.1379	[3.10, 25.17]	50	10	26		21.7662	[19.18, 24.35]	201		0.41	*	0.408828	*	0.0499361
321	166	Original	Wie lautet der Nachname des Verbrechers, der von FBI-Agenten vor einem Kino in Chicago ermordet wurde?	Dillinger	What is the last name of the criminal who was killed by FBI agents outside of a Chicago movie theater?	Dillinger	0.0147059	[.00, .03]	3	201			11.2	1.04	22.24	15.99		0.129353	0.870647	0.985	[.97, 1.00]		19.1034	[6.74, 31.47]	98.3333	9.96154	26		23.8627	[21.27, 26.45]	204		0.21		0.80636	***	0.0592434
322	281	Original	Wie lautet der Name des ersten Films, der den Oscar in der Kategorie Bester Film erhielt?	Wings	What is the name of the first movie to receive the Academy Award for best picture?	Wings	0.0146341	[.00, .03]	3	202			42.92	4.08	19.72	11.46		0.212871	0.787129	0.985	[.97, 1.00]		16.4348	[10.71, 20.66]	50	14.093	43		22.0343	[19.55, 24.51]	204		0.51	***	0.439408	**	0.15439	*
323	159	Original	Von welcher Stadt war Andy Griffith Sheriff in der "Andy-Griffith-Show"?	Mayberry	Andy griffith was the sheriff of what town on television’s "Andy Griffith Show”?	Mayberry	0.014218	[.00, .03]	3	208			31.03	3.81	15.62	6.84		0.216346	0.783654	0.986	[.97, 1.00]		8.9375	[3.33, 14.54]	44	6.6	45		19.8762	[17.50, 22.25]	210		0.21		0.461728	***	-0.0358573
324	228	Original	Wie lautet der Nachname des Songwriters, der "I love Paris" schrieb?	Porter	What is the last name of the song writer who wrote the song "I Love Paris”?	Porter	0.0140845	[.00, .03]	3	210			28.9	15.79	13.62	6.42		0.138095	0.861905	0.986	[.97, 1.00]		19.5938	[8.48, 30.7]	65.3333	14.8621	29		26.1408	[23.54, 28.75]	213		0.74	***	0.46615	**	0.184375	**
325	280	Original	Wie lautet der Nachname von Flashs Freundin im Comicheft "Flash Gordon"?	Arden	What is the last name of flash’s girlfriend in the comic strip "Flash Gordon”?	Arden	0.0138249	[.00, .03]	3	214			29.01		14.07	7.43		0.14486	0.85514	0.986	[.97, 1.00]		18.5588	[8.68, 28.43]	79	12.7097	31		28.2047	[25.43, 30.98]	215		0.21		0.64965	***	0.058252
326	165	Original	Wie heißt das dritte Pferderennen, neben dem "Kentucky Derby" und dem "Belmont Stakes", das mit diesen zusammen den Ehrentitel "Dreifache Krone (Triple Crown)" ergibt?	Preakness	In addition to the Kentucky Derby and the Belmont Stakes what horse race comprises the Triple Crown?	Preakness	0.0105263	[.00, .03]	2	188	***		44.82		21.96	11.6		0.12766	0.87234	0.989	[.97, 1.00]		19.3846	[5.75, 33.02]	100	12.6667	24		14.1842	[12.18, 16.19]	190		0.4	*	0.669054	***	0.03159
327	284	Original	Wie lautet der Nachname des Boxers, der einen Boxtitel im Kampf gegen John L. Sullivan gewann?	Corbett	What is the last name of the boxer who won the boxing title from John L. Sullivan?	Corbett	0.01	[.00, .02]	2	198			53.81		13.7	7.96		0.292929	0.707071	0.99	[.98, 1.00]		22.0333	[15.67, 28.39]	34.5	21.6034	58		26.3317	[23.75, 28.91]	199		0.6	***	0.092858		0.235105	***
328	291	Original	Wie nennt man beim Golf einen "Holz 2"-Schläger noch?	Brassie	What is the name of a number two wood in Golf?	Brassie	0.00990099	[.00, .02]	2	200			50.44		16.98	10.55		0.29	0.71	0.99	[.98, 1.00]		23.5763	[16.39, 30.77]	62	22.2281	57		23.0995	[20.60, 25.59]	201		0.54	***	0.257624	*	0.160944	*
329	217	Original	Wie lautet der Nachname des Generals, der in der Schlacht von Gettysburg während des Sezessionskrieges die Konföderierten besiegte?	Meade	What is the last name of the Union general who defeated the Confederate Army at the Civil War Battle of Gettysburg?	Meade	0.00980392	[.00, .02]	2	202	***		33.56		20.11	14.03		0.173267	0.826733	0.99	[.98, 1.00]		22.3514	[11.97, 32.73]	27	22.0857	35		20.2255	[17.65, 22.80]	204		0.25		0.0349687		-0.0809267
330	121	Original	Wie bezeichnet man den kleinen japanischen Grill, der für das Kochen im Freien verwendet wird?	Hibachi	What is the name of the small Japanese stove used for outdoor cooking?	Hibachi	0.0097561	[.00, .02]	2	203			30.23		15.81	10.32		0.300493	0.699507	0.99	[.98, 1.00]		19.2698	[13.41, 25.13]	33.5	18.8033	61		27.0148	[24.37, 29.66]	203		0.42	***	0.109372		-0.0365404
331	290	Original	Wie lautet der Nachname des Fotografen, der hauptverantwortlich die Sezessionskriege dokumentierte?	Brady	What is the last name of the man who was most responsible for photographing the U.S. Civil War?	Brady	0.00938967	[.00, .02]	2	211			27.99	5.08	17.37	12.42		0.118483	0.881517	0.991	[.98, 1.00]		12.7407	[3.37, 20.10]	39	10.64	25		16.7536	[14.42, 19.09]	211		0.2		0.255582		-0.038961
332	296	Original	Wie lautet der Nachname der Person, die als Erstes alleine die Welt umflog?	Post	What is the last name of the first flier to fly solo around the world?	Post	0.00934579	[.00, .02]	2	212	***				27.07	17.13		0.226415	0.773585	0.991	[.98, 1.00]		28.92	[19.49, 38.35]	38	28.5417	48		28.467	[25.46, 31.47]	212		0.7	***	0.0550066		-0.0568774
333	99	Original	Bei welchem Spiel werden im englischsprachigen Raum Männer "gekrönt?"	Checkers	In which game are men crowned?	Checkers	0.00921659	[.00, .02]	2	215			12.33	8.24	27.52	13.51		0.325581	0.674419	0.991	[.98, 1.00]		10.2286	[7.00, 13.46]	46	9.17647	68		27.7116	[25.19, 30.23]	215		0.22		0.448098	***	0.0891087
334	248	Original	Wie lautet der Nachname des bekanntesten US-amerikanischen Pin-Up-Girls während des Zweiten Weltkriegs?	Grable	What is the last name of the most popular pin-up girl of World War II?	Grable	0.00917431	[.00, .02]	2	216			25.9		16.77	9.42		0.347222	0.652778	0.991	[.98, 1.00]		32.2632	[24.70, 39.83]	75	31.1081	74		28.5253	[25.46, 31.59]	217		0.75	***	0.210177		0.115203
335	292	Original	Wie lautet der Nachname des Dichters, der die Zeilen "In jedes Leben muß Regen fallen. Mancher Tag sei trüb und traurig." gedichtet hat?	Longfellow	What is the last name of the poet who wrote the line "into each life a little rain must fall”?	Longfellow	0.00529101	[.00, .02]	1	188			41.5		16.14	9.38		0.409574	0.590426	0.995	[.98, 1.00]		14.0128	[9.88, 18.15]	34	13.7532	77		19.4868	[17.25, 21.73]	189		0.48	***	0.123104		-0.0860978
336	80	Original	Wie lautet der Nachname des Mannes, der als Erster die Unabhängigkeitserklärung der Vereinigten Staaten von Amerika unterschrieb?	Hancock	What is the last name of the first signer of the "Declaration of Independence”?	Hancock	0.00518135	[.00, .02]	1	192					23.07	15.69		0.708333	0.291667	0.995	[.99, 1.00]		42.0296	[36.80, 47.26]	82	41.7313	134		45.6316	[42.11, 49.15]	190		0.56	***	0.11181		-0.102049
337	298	Original	Wie heißt das Pferd, das mehrere Jahre in Folge in den 1960er Jahren zum Rennpferd des Jahres in den USA gewählt wurde?	Kelso	Who was the racehorse of the year for many successive years in the 1960s?	Kelso	0.00497512	[.00, .01]	1	200	***		48.2		14.36	5.95		0.2	0.8	0.995	[.99, 1.00]		9.7	[3.75, 15.65]	50	8.66667	39		13.5427	[11.40, 15.69]	199		0.71	***	0.34058	*	0.168307	*
338	258	Original	Wie lautet der Nachname des selbst ernannten Friedensrichters, der auch "das Gesetz westlich des Pecos" genannt wurde?	Bean	What is the last name of the judge who was known as "The Law West of the Pecos”?	Bean	0.00485437	[.00, .01]	1	205			30.06		13.63	5.97		0.0926829	0.907317	0.995	[.99, 1.00]		8.4	[0.00, 17.37]	91	4.05263	19		18.6408	[16.43, 20.85]	206		0.04		0.949578	***	-0.0157518
339	289	Original	Wie lautet der Nachname des Schauspielers, der in den Sherlock Holmes Verfilmungen von 1939 Dr. Holmes verkörpert hat?	Bruce	What was the last name of the actor who portrayed Dr. Watson in the Sherlock Holmes series?	Bruce	0.00485437	[.00, .01]	1	205			65.89		19.99	11.94		0.190244	0.809756	0.995	[.99, 1.00]		18.65	[10.11, 27.19]	25	18.4872	39		27.8398	[24.76, 30.92]	206		0.35	*	0.0373617		-0.00260802
340	234	Original	Wie lautet der Nachname des Dichters, der die ursprüngliche Version von "Don Juan" schrieb?	Byron	What is the last name of the poet who originally wrote "Don Juan”?	Byron	0.00480769	[.00, .01]	1	207			16		18.56	10.42		0.231884	0.768116	0.995	[.99, 1.00]		25.0612	[16.77, 33.36]	82	23.875	48		23.8606	[21.34, 26.39]	208		0.48	***	0.280249		-0.0707211
341	152	Original	Wie lautet der Nachname des Radiosprechers im Hörspiel "Krieg der Welten"?	Welles	What was the last name of the man who was the radio broadcaster for the "War of the Worlds”?	Welles	0.00473934	[.00, .01]	1	210					11.94	4.13		0.114286	0.885714	0.995	[.99, 1.00]		4.12	[0.05, 8.19]	10	3.875	24		20.6238	[18.13, 23.12]	210		0.25		0.117998		-0.0662574
342	254	Original	Wie lautet der Nachname des Bauchredners, der Charlie McCarthie eine Stimme verlieh?	Bergen	What was the last name of the ventriloquist who provided the voice for Charlie Mccarthy?	Bergen	0.00471698	[.00, .01]	1	211	***				11.74	4.43		0.109005	0.890995	0.995	[.99, 1.00]		11.2917	[1.48, 21.11]	90	7.86957	23		17.6635	[15.45, 19.88]	211		0.59	**	0.683357	***	0.0940731
343	227	Original	Wie hieß die erfolglose Automarke, die von 1957-1959 in den Ford-Werken hergestellt wurde?	Edsel	What was the name of the unsuccessful auto that was manufactured by the Ford Motor Company from 1957–1959?	Edsel	0.00469484	[.00, .01]	1	212					18.34	13.74		0.169811	0.830189	0.995	[.99, 1.00]		16.3611	[8.80, 23.92]	64	15	35		24.6619	[21.99, 27.34]	210		0.51	**	0.352781	*	-0.0724095
344	278	Original	Wie lautet der Name des größten Militärgefängnisses der konföderierten Staaten von Amerika während der Sezessionskriege?	Andersonville	What was the name of the largest confederate military prison during the Civil War?	Andersonville	0.00469484	[.00, .01]	1	212					20.33	13.09		0.339623	0.660377	0.995	[.99, 1.00]		30.6301	[23.89, 37.37]	60	30.2222	72		27.4764	[24.44, 30.51]	212		0.77	***	0.118567		0.0596982
345	246	Original	Wie lautet der Nachname des Baseballspielers, der den bislang höchsten Schlagdurchschnitt (engl. Batting average) in der Major League erzielte?	Cobb	What is the name of the baseball player with the highest lifetime batting average in the major leagues?	Cobb	0.00465116	[.00, .01]	1	214					18.79	12.5		0.14486	0.85514	0.995	[.99, 1.00]		13.6562	[4.72, 22.59]	95	11.0323	31		19.9579	[17.44, 22.48]	214		0.23		0.575577	***	-0.0546359
346	161	Original	In welcher Stadt befindet sich die Ruhmeshalle des Baseballs?	Cooperstown	What is the city in which the baseball hall of fame is located?	Cooperstown	0.00454545	[.00, .01]	1	219			41.4		17.75	9.85		0.479452	0.520548	0.995	[.99, 1.00]		19.6415	[14.71, 24.57]	56	19.2952	105		24.8853	[22.43, 27.34]	218		0.47	***	0.137678		0.16252	*
347	250	Original	Wie lautet der Nachname des Jockeys, der die meisten Pferderennen in der Geschichte Nordamerikas gewann?	Baze	What is the last name of the jockey with the most lifetime winners in horse racing?	Baze	0	[.00, .00]	0	210					15.03	8.63		0.1	0.9	1	[1.00, 1.00]		11.95	[1.68, 22.22]	0	11.95	20		15.6172	[13.38, 17.86]	209		0.64	**
348	251	Original	Wie lautet der Nachname des Synchronsprechers von Mr. Magoo?	Backus	What is the last name of the man who was the voice of Mr. Magoo?	Backus	0	[.00, .00]	0	197					15.68	11.94		0.111675	0.888325	1	[1.00, 1.00]		9.04545	[1.58, 16.51]	0	9.04545	22		17.0408	[14.59, 19.49]	196		0.73	***
349	260	Original	Wie hieß das gepanzerte Schiff, das während der Sezessionskriege gegen die "Merrimack" kämpfte?	Monitor	What was the name of the Union ironclad ship that fought the Confederate ironclad Merrimack?	Monitor	0	[.00, .00]	0	205					20.49	14.86		0.156098	0.843902	1	[1.00, 1.00]		14.5625	[5.93, 23.19]	0	14.5625	32		17.9268	[15.49, 20.37]	205		0.56	***
350	206	Original	Wie lautet der Nachname des Charakters, den Robert Stack in der Fernsehsendung "Die Unbestechlichen" verkörpert?	Ness	What was the last name of the character portrayed by Robert Stack on the television show "The Untouchables”?	Ness	0	[.00, .00]	0	208					13.66	9.27		0.100962	0.899038	1	[1.00, 1.00]		6.90476	[1.47, 12.34]	0	6.90476	21		24.4375	[21.99, 26.89]	208		0.35
351	214	Original	Wie lautet der Nachname des Vorgesetzten von Dankwart Bumskopp in der Zeichentrickserie "Blondie"?	Dithers	What is the last name of Dagwood’s boss in the comic strip "Blondie”?	Dithers	0	[.00, .00]	0	212	***				18.69	15.52		0.0896226	0.910377	1	[1.00, 1.00]		1.31579	[0.00, 2.67]	0	1.31579	19		18.8821	[16.59, 21.18]	212		0.47	*
352	271	Original	Wie lautet der Nachname des Autors bzw. der Autorin, der bzw. die einen Pulitzer-Preis für seine bzw. ihre biographischen Texte über Abraham Lincoln erhielt?	Sandburg	What is the name of the author who received a Pulitzer Prize for his writings about Abraham Lincoln?	Sandburg	0	[.00, .00]	0	194	***				18.36	8.36		0.159794	0.840206	1	[1.00, 1.00]		7.6129	[1.52, 13.70]	0	7.6129	31		17.3281	[14.96, 19.70]	192		0.52	**
353	224	Original	Wie hieß das Internat für Indianer in Pennsylvania, für welches Jim Thorpe Baseball spielte?	Carlisle	What is the name of the Indian college in Pennsylvania for which Jim Thorpe played football?	Carlisle	0	[.00, .00]	0	200					22.81	16.2		0.09	0.91	1	[1.00, 1.00]		12.1111	[0.00, 25.19]	0	12.1111	18		15.8687	[13.62, 18.11]	198		0.3
354	293	Original	Wie lautet der Name von Gene Autrys Pferd?	Champion	What was the name of Gene Autry’s horse?	Champion	0	[.00, .00]	0	207					12.68	7.49		0.144928	0.855072	1	[1.00, 1.00]		7.2	[1.85, 12.55]	0	7.2	30		16.5797	[14.43, 18.73]	207		0.4	*
355	41	Original	Bei welchem Spiel wird ein Gummiball und kleine Metallfiguren benutzt?	Astragaloi	Which game uses a rubber ball and little metal pieces?	Jacks	0	[.00, .00]	0	208					32.22	18.49		0.317308	0.682692	1	[1.00, 1.00]		41.4154	[33.53, 49.30]	0	41.4154	65		37.3463	[34.04, 40.65]	205		0.68	***
356	129	Original	Wie nennt man eine nicht regelkonforme Aktion des Werfers beim Baseball?	Balk	What is the name of an illegal move by a baseball pitcher that results in all runners advancing one base?	Balk	0	[.00, .00]	0	215					18.63	12.21		0.511628	0.488372	1	[1.00, 1.00]		31.3611	[25.65, 37.07]	0	31.3611	108		38.5117	[35.60, 41.42]	213		0.62	***
