# Supplementary material for: General knowledge norms: Updated and expanded for German
Source: PLoS One. 2023 Feb 7;18(2):e0281305. doi: 10.1371/journal.pone.0281305 (PMC9904464; doi:10.1371/journal.pone.0281305)
Supplement: S2 Table — (XLSX) [file pone.0281305.s008.xlsx]

## Sheet: S2 Table Note
Overview of the most frequent commission errors for questions with a proportion of commission errors of .05 or greater of the total responses.
When several answeres were given equally frequent for the same question, all commission errors with the (same) highest number are listed.
In this case the proportions and numbers refer to each of the most frequent commission errors indivudally.
For the most frequent commission errors with a high portion of all commission errors per question (>= .3) we also report the mean confidence judgements.
Variable		Description
NG	=	Number of all given answers per question
Ehc	=	Most frequent commission error
NEhc	=	Number of the most frequent commission error
NEc	=	Number of all commission errors per question

## Sheet: S2 Table_Commission Errors
2020 Rank		German Question and Correct Response	Question and Correct Response		Commission Error						Mean Confidence Judgements per Question
				NG	Ehc	Translation of Ehc	Proportion of Ehc in NG	NEhc	NEc	Proportion of Ehc in Ec	M	SD
18	New	Wie viele Tage hat der Monat Januar? (Einundreißig)	How many days has the month of January? (Thirtyone)	213	30	30	0.056338	12	12	1	74.6667	22.4917
22	New	Mit welchem Alter erhält man in der BRD das Wahlrecht zur Bundestagswahl? (Achtzehn)	At what age do people in the BRD get the right to vote in the Bundestag elections? (Eighteen)	213	16	16	0.0516432	11	16	0.6875	66.5455	32.9283
23	New	Wo tagt der Deutsche Bundestag? (Berlin)	Where does the German Bundestag meet? (Berlin)	195	Bundestag	Bundestag	0.025641	5	15	0.333333	87	21.6795
24	New	Wie lautet das Kraftfahrkennzeichen der Stadt Hamburg? (HH)	What is the vehicle registration number of the city of Hamburg? (HH)	206	H	H	0.0485437	10	16	0.625	62.6	19.8001
26	Original	Wie heißt die Echsenart, die ihre Körperfarbe an die Umwelt anpassen kann? (Chamäleon)	What is the name of the lizard that changes its color to match the surroundings? (Chameleon)	190	Eidechse	Lizard	0.0157895	3	15	0.2
28	New	Welcher Nation gelang als Erstes eine bemannte Mondlandung? (USA)	Which nation was the first to succeed in a manned moon landing? (USA)	206	Sowjetunion/ UDSSR/ Russland	Sovjet Union/ UDSSR/ Russia	0.0631068	13	17	0.764706	50.0769	33.5148
29	New	Wie viele Bundesländer hat die Bundesrepublik Deutschland? (Sechzehn)	How many federal states does the Federal Republic of Germany have? (Sixteen)	220	12	12	0.0227273	5	19	0.263158
32	New	In welchem Jahresabstand wiederholen sich Schaltjahre? (Vier)	In which yearly interval are leap years repeated? (Four)	192	3	3	0.0208333	4	18	0.222222
				192	5	5	0.0208333	4	18	0.222222
33	New	Welches ist der höchste deutsche Berg? (Zugspitze)	What is the highest German mountain? (Zugspitze)	209	Alpen	The Alps	0.0143541	3	21	0.142857
34	New	In welchem menschlichen Organ befinden sich Hammer, Amboss und Steigbügel? (Ohr)	In which human organ are the hammer, anvil and stirrup? (Ear)	208	Herz	Heart	0.0336538	7	21	0.333333	62.4286	36.5644
35	New	Wie lautet der Nachname der Person, die die meisten Sendungen der deutschen Fernseh-Show "Wetten dass..?" moderierte? (Gottschalk)	What is the surname of the person who hosted most of the programmes of the German tv show "wetten dass...?" (Gottschalk)	198	Frank Elstner	Frank Elstner	0.040404	8	20	0.4	61.75	35.2694
36	Original	Wie nennt man die Feier zum 50-jährigen Hochzeitstag? (Goldene Hochzeit)	What kind of metal is associated with a 50th wedding anniversary? (Gold)	199	Silber	Silver	0.0753769	15	22	0.681818	55.3333	32.1751
38	Original	Wie lautet der Nachname des Physikers, der die Relativitätstheorie aufstellte? (Einstein)	What is the last name of the man who proposed the theory of relativity? (Einstein)	183	Newton	Newton	0.0327869	6	21	0.285714
40	Original	Wie nennt man das lange Holz- oder Aluminiumobjekt, mit dem man in einer Leichtathletikdisziplin wirft? (Wurfspeer)	What is the name of the spear like object that is thrown during a track meet? (Javelin)	191	Diskus	Discus	0.0418848	8	22	0.363636	41.1111	31.9548
41	Original	Wie nennt man ein Schafjunges? (Lamm)	What is the name of a young sheep? (Lamb)	199	Schäfchen	Small sheep	0.0301508	6	23	0.26087
				199	Kalb	Calf	0.0301508	6	23	0.26087
42	Original	Wie heißt Tarzans Freundin? (Jane)	What was the name of Tarzan’s girlfriend? (Jane)	181	Eliza	Eliza	0.00552486	1	21	0.047619
				181	Emma	Emma	0.00552486	1	21	0.047619
				181	Eva	Eva	0.00552486	1	21	0.047619
				181	Jade	Jade	0.00552486	1	21	0.047619
				181	Jean	Jean	0.00552486	1	21	0.047619
				181	Jenny	Jenny	0.00552486	1	21	0.047619
				181	Kate	Kate	0.00552486	1	21	0.047619
				181	Liane	Liane	0.00552486	1	21	0.047619
				181	Maja	Maja	0.00552486	1	21	0.047619
				181	Mary Jane	Mary Jane	0.00552486	1	21	0.047619
				181	Sussi	Sussi	0.00552486	1	21	0.047619
43	Original	Welcher wertvolle Edelstein ist rot? (Rubin)	Which precious gem is red? (Ruby)	188	Saphir	sapphire	0.0319149	6	22	0.272727
46	New	Aus welcher Stadt stammen die "Stadtmusikanten" aus einem bekannten Volksmärchen der Gebrüder Grimm? (Bremen)	From which town are the 'town musicians' of a well-known folk tale by the brothers Grimm? (Bremen)	190	Leipzig	Leipzig	0.0105263	2	23	0.0869565
				190	Hamburg	Hamburg	0.0105263	2	23	0.0869565
				190	Bonn	Bonn	0.0105263	2	23	0.0869565
47	Original	Welche Sportart steht in Verbindung mit Wimbledon? (Tennis)	Which sport is associated with Wimbledon? (Tennis)	203	Football	American Football	0.00985222	2	26	0.0769231
				203	Formel 1	Formula One	0.00985222	2	26	0.0769231
				203	Fußball	Football/ Soccer	0.00985222	2	26	0.0769231
48	New	Wieviele Beine hat eine Spinne? (Acht)	How many legs does a spider have? (Eight)	206	6	6	0.11165	23	27	0.851852	71.52	26.7147
49	New	In welchem Bundesland liegt Düsseldorf? (Nordrhein-Westfalen)	In which federal state of Germany is Düsseldorf located (Northrhine-Westphalia)?	200	Rheinland-Pfalz	Rhineland-Palatinate	0.03	6	27	0.222222
50	New	Bei wieviel Grad Celsius siedet Wasser? (Hundert)	At how many degrees Celcius does water boil? (Hundred)	220	90	90	0.0272727	6	30	0.2
51	New	Welche Währung hat die Schweiz? (Schweizer Franken)	What is the currency of Switzerland? (Swiss Francs)	220	(Schweizer) Kronen	(Swiss) Krona	0.0818182	18	27	0.666667	71.3529	29.2595
				220	Euro	Euro	0.0227273	5	27	0.185185
53	New	Wie heißen die Ureinwohner Australiens? (Aboriginies)	What are the names of the natives of Australia? (Aborigines)	187	Indianer	Indians	0.0106952	2	27	0.0740741
				187	Natives	Natives	0.0106952	2	27	0.0740741
54	Original	Wie ist der Name des Londoner Palasts, im dem die britische Königsfamilie wohnt? (Buckingham)	What is the name of the palace in London in which the monarch of England resides? (Buckingham)	194	Kensington	Kensington	0.0463918	9	29	0.310345	69	35.8847
55	New	Wie heißt die Person, die die Evolutionstheorie aufgestellt hat mit Nachnamen? (Darwin)	What is the surname of the person who established the theory of evolution? (Darwin)	211	Einstein	Einstein	0.014218	3	34	0.0882353
56	Original	Wie nennt man die flüssigen Gesteinsmassen, die bei einem Vulkanausbruch am Berg hinunterfließen? (Lava)	What is the name of the molten rock that runs down the side of a volcano during an eruption? (Lava)	202	Magma	Magma	0.138614	28	33	0.848485	85.75	20.2661
57	Original	Wie nennt man das Instrument, mit dem man auf See die eigene Position relativ zum magnetischen Nordpol bestimmen kann? (Kompass)	What is the name of the navigation instrument used at sea to plot position relative to the north magnetic pole? (Compass)	197	Sextant	Sextant	0.0609137	12	33	0.363636	61.3846	32.2478
58	New	Welcher Staat hat eine blaue Flagge mit gelbem Kreuz? (Schweden)	Which state has a blue flag with yellow cross? (Sweden)	213	Finnland	Finland	0.0328638	7	36	0.194444
59	New	Wie heißt die Landeshauptstadt von Baden-Württemberg? (Stuttgart)	What is the name of the state capital of Baden-württemberg? (Stuttgart)	180	Heidelberg	Heidelberg	0.0111111	2	31	0.0645161
				180	Ulm	Ulm	0.0111111	2	31	0.0645161
60	New	Welches ist das flächenmäßig größte Bundesland Deutschlands? (Bayern)	Which is the largest federal state in Germany in terms of area? (Bavaria)	209	Nordrhein-Westfalen	Northrhine-Westphalia	0.0813397	17	37	0.459459	65.375	28.4438
61	New	Wie heißt das Wahrzeichen von Berlin? (Brandenburger Tor)	What is the name of Berlin's landmark? (Brandenburg Gate)	197	Bär	Bear	0.0659898	13	35	0.371429	53.7692	29.0091
62	New	Wie nennt man in Deutschland die Zusammenarbeit von Parteien zur Bildung einer Regierung? (Koalition)	What do you call in Germany the cooperation of parties to form a government? (Coalition)	208	Demokratie	Democracy	0.0192308	4	37	0.108108
	Original			208	Union	Union	0.0192308	4	37	0.108108
63	Original	Wie nennt man die umherziehenden Wüstenbewohner ohne festen Wohnsitz? (Nomaden)	What is the name of the desert people who wander instead of living in one place? (Nomads)	195	Tuareg	Tuareg	0.0153846	3	36	0.0833333
				195	Karawane	Caravan	0.0153846	3	36	0.0833333
65	Original	Wie heißt der helle Stern, mit dessen Hilfe man die Himmelsrichtung Norden bestimmen kann? (Polaris)	What is the name of the North Star? (Polaris)	207	Abendstern	Evening star	0.0193237	4	39	0.102564
66	Original	In welcher Stadt liegt der Flughafen Heathrow? (London)	In which city is Heathrow Airport located? (London)	195	Heathrow	Heathrow	0.0205128	4	37	0.108108
67	New	Wie viele Jahre beträgt die verkürzte Gymnasialzeit? (Acht)	How many years is the shortened high school period in Germany (Gymnasialzeit)? (Eight)	215	12	12	0.139535	30	41	0.731707	83.5517	27.7033
68	Original	Von welchem Land ist Budapest die Hauptstadt? (Ungarn)	Of which country is Budapest the capital? (Hungary)	207	Bulgarien	Bulgaria	0.0193237	4	40	0.1
				207	Rumänien	Romania	0.0193237	4	40	0.1
70	New	Aus welchem Land stammt die Gruppe "ABBA"? (Schweden)	What country does the group "Abba" come from? (Sweden)	207	England	England	0.0628019	13	41	0.317073	45.1538	34.358
71	New	Wie viele Kinder hatte Lady Diana? (Zwei)	How many children did Lady Diana have? (Two)	206	3	3	0.0582524	12	41	0.292683
73	Original	Wie nennt man die riesigen Wellen, die von Erdbeben ausgelöst werden? (Tsunami)	What is the name of a giant ocean wave caused by an earthquake? (Tsunami)	212	Seismische Wellen	Seismic waves	0.0660377	14	44	0.318182	55.1429	36.5258
74	Original	Wie heißt die Hauptstadt von Dänemark? (Kopenhagen)	What is the capital of Denmark? (Copenhagen)	202	Stockholm	Stockholm	0.039604	8	44	0.181818
75	New	Die Geschwister Sophie und Hans Scholl gehörten zur Widerstandsgruppe "…" ? (Weiße Rose)	The siblings Sophie and Hans Scholl belonged to the resistance group '...' ? (White Rose)	197	RAF	RAF (Red Army Fraction)	0.0203046	4	43	0.0930233
76	Original	Wie nennt man das Verbrechen, bei dem vorsätzlich fremdes Eigentum bzw. ein fremdes Gebäude angezündet wird? (Brandstiftung)	What is the name of the crime in which a building or property is purposely set on fire? (Arson)	205	Sachbeschädigung	Property damage	0.0585366	12	46	0.26087
77	New	Für welchen Zeitraum (Jahre) wird der Deutsche Bundestag gewählt? (Vier)	For which period (years) is the German Bundestag elected? (Four)	197	5	5	0.116751	23	45	0.511111	57.7727	31.1279
78	New	Um wieviel Uhr wird die "Tagesschau" in der ARD gesendet (im Format 00:00 Uhr)? (20:00)	At what time is the "Tagesschau" broadcast on ard (in 00:00 format)? (20:00)	218	20:15	20:15:00	0.087156	19	50	0.38	84.7368	29.715
79	Original	Wie heißt die Hauptstadt von Finnland? (Helsinki)	What is the capital of Finland? (Helsinki)	214	Oslo	Oslo	0.0607477	13	50	0.26
80	New	Welches ist das nördlichste Bundesland in Deutschland? (Schleswig-Holstein)	Which is the northernmost federal state in Germany? (Schleswig-Holstein)	204	Mecklenburg-Vorpommern	Mecklenburg-West Pomerania	0.0686275	14	48	0.291667
81	Original	Wie nennt man den flüssigen Anteil des Bluts, den man erhält, wenn man eine Blutprobe zentrifugiert? (Plasma)	What is the name of the liquid portion of whole blood? (Plasma)	193	Serum	Serum	0.0362694	7	46	0.152174
82	Original	Wie nennt man einen Facharzt bzw. Fachärztin, der bzw. die auf die Behandlung von Hautkrankheiten spezialisiert ist (Fachbegriff)? (Dermatologe)	What is the name for a medical doctor who specializes in diseases of the skin? (Dermatologist)	206	Hautarzt	skin doctor	0.0533981	11	50	0.22
83	New	In welchem Jahr ist die Berliner Mauer gefallen? (1989)	In which year did the Berlin Wall fall? (1989)	194	1991	1991	0.0618557	12	48	0.25
84	Original	Wie heißt die Sportart, bei der der Spieler auf einem Pferd sitzt, um von dort aus mit einem Schläger Bälle zu schlagen? (Polo)	In which sport does a rider on horseback hit a ball with his mallet? (Polo)	193	Cricket	Cricket	0.0362694	7	48	0.145833
85	Original	In welchem Gebirge befindet sich der Mount Everest? (Himalya)	What is the name of the mountain range in which mount everest is located? (Himalayas)	206	Rocky Mountains	Rocky Mountains	0.038835	8	52	0.153846
86	Original	Von welchem Land ist Buenos Aires die Hauptsatdt? (Argentinien)	Of which country is Buenos Aires the capital? (Argentina)	202	Brasilien	Brazil	0.0891089	18	52	0.346154	70.5556	28.9243
87	New	Wie lautet der Nachname des ersten deutschen Bundeskanzlers? (Adenauer)	What is the surname of the first German chancellor? (Adenauer)	207	Kohl	Kohl	0.0676329	14	54	0.259259
88	Original	Wie ist der Name des mystischen Inselreichs, von dem seit der Antike behauptet wird, es sei im Meer untergegangen? (Atlantis)	What is the name of the island-city believed since antiquity to have sunk into the ocean? (Atlantis)	211	Atlantik	Atlantic ocean	0.0331754	7	56	0.125
89	Original	Wie heißt das Schloss in Frankreich, das für Ludwig XIV. erbaut wurde? (Versailles)	What is the palace built in France by king Louis XIV? (Versailles)	215	Sanssouci	Sanssouci	0.0418605	9	58	0.155172
90	Original	Welches Tier kann am schnellsten rennen? (Gepard)	What animal runs the fastest? (Cheetah)	192	Leopard	Leopard	0.135417	26	55	0.472727	64.1923	24.4426
91	Original	Welche Vogelart ist die größte der Welt und kann nicht fliegen? (Strauß)	What is the name of the bird that cannot fly and is the largest bird on earth? (Ostrich)	198	Pinguin	Penguin	0.146465	29	60	0.483333	68.4828	29.5389
92	New	In welchem Land befindet sich das "Kap der guten Hoffnung"? (Südafrika)	In which country is the "Cape of Good Hope"? (South Africa)	194	Afrika	Africa	0.0515464	10	59	0.169492
93	New	Wie heißen die Adern, die das Blut vom Herzen in den Körper transportieren? (Arterien)	What are the veins that transport the blood from the heart to the body? (Arteries)	199	Venen	Veins	0.236181	47	62	0.758065	59.0426	27.845
94	Original	Wie heißt der Comicheld bzw. die Comicheldin, der bzw. die Spinat isst, um stärker zu werden? (Popeye)	What is the name of the comic strip character who eats spinach to increase his strength? (Popeye)	194	Hulk	Hulk	0.0154639	3	61	0.0491803
95	Original	Wie lautet der Name der ägyptische Königin, die mit dem römischen Feldherr Marcus Antonius zusammenarbeitete? (Kleopatra)	Who was the Egyptian queen who joined forces with Mark Antony of Rome? (Cleopatra)	200	Nofretete	Nofretete	0.04	8	64	0.125
96	Original	Welche ausgestorbenen Reptilien nennt man umgangssprachlich auch Riesenechsen? (Dinosaurier)	What is the name of the extinct reptiles known as "terrible lizards”? (Dinosaurs)	196	Komodowaran	Komodo dragon	0.0561224	11	63	0.174603
97	New	Wie lautet der Nachname des Philosophen, der den "Kategorischen Imperativ" formulierte? (Kant)	What is the surname of the philosopher who formulated the "categorical imperative"? (Kant)	206	Freud	Freud	0.038835	8	69	0.115942
98	Original	Wie bezeichnet man Menschen, die Höhlen erkunden? (Höhlenforscher)	What are people called who explore caves? (Spelunkers)	184	Archäologen	Archaeologists	0.130435	24	64	0.375	37.1739	20.0446
99	Original	An welchem Fluss liegt Bonn? (Rhein)	What is the name of the river on which Bonn is located? (Rhine)	186	Elbe	Elbe	0.0322581	6	66	0.0909091
100	Original	Welches Metall ist das einzige, das bei Raumtemperatur flüssig ist? (Quecksilber)	What is the only liquid metal at room temperature? (Mercury)	214	Blei	Lead	0.0140187	3	76	0.0394737
101	Original	In welcher Skidisziplin muss der Skiläufer in scharfen Kurven Hindernisstangen umfahren? (Slalom)	In which type of ski race does the downhill skier make sharp turns around poles? (Slalom)	188	Alpin	Alpine	0.0744681	14	67	0.208955
				188	Abfahrt	Downhill	0.0744681	14	67	0.208955
102	New	Welches Fabelwesen ist halb Mensch halb Pferd? (Zentaur)	Which mythical creature is half man half horse? (Centaur)	202	Minotaurus	Minotaur	0.0346535	7	72	0.0972222
103	Original	Welche italienische Stadt wurde im Jahre 79 n.Chr. beim Ausbruch des Vesuvs zerstört? (Pompeji)	What Italian city was destroyed when mount Vesuvius erupted in 79 a.D.? (Pompeii)	212	Neapel	Naples	0.0566038	12	76	0.157895
104	Original	Wie heißt der größte Ozean der Welt? (Pazifischer Ozean)	What is the name of the largest ocean on earth? (Pacific)	203	Atlantik	Atlantic ocean	0.29064	59	74	0.797297	51.5172	26.39
105	Original	Wie heißt der schurkische Kapitän aus "Peter Pan" mit Nachnamen? (Hook)	What is the last name of the villainous captain in the story "Peter Pan”? (Hook)	207	Cook	Cook	0.00966184	2	76	0.0263158
106	Original	Welche Straße hat in der Grundversion von Monopoly den höchsten Wert? (Schlossallee)	What is the name of the avenue that immediately follows Atlantic Avenue in the game of monopoly? (Ventnor)	217	Schlossstraße	Schlossstraße	0.0691244	15	83	0.180723
107	Original	Welches Organ produziert Insulin? (Bauchspeicheldrüse)	What is the name of the organ that produces insulin? (Pancreas)	206	Leber	Liver	0.092233	19	79	0.240506
108	Original	Wie heißt der längste Fluss Südamerikas? (Amazonas)	What is the longest river in South America? (Amazon)	210	Mississippi	Mississippi	0.0428571	9	82	0.109756
109	Original	Wie heißt der Ozean, der zwischen Afrika und Australien liegt? (Indischer Ozean)	What is the name of the ocean that is located between Africa and Australia? (Indian)	207	Pazifik	Pacific ocean	0.2657	55	82	0.670732	37.9074	27.5963
110	New	Wie lautet der Nachname der Autorin bzw. des Autors von "Die Räuber"? (Schiller)	What is the surname of the author of "The robbers"? (Schiller)	196	Goethe	Goethe	0.0204082	4	79	0.0506329
				196	Lindgren	Lindgren	0.0204082	4	79	0.0506329
111	New	Was heißt ABS? (Antiblockiersystem)	What does ABS mean? (Anti-Blocking System)	184	Automatisches Bremssystem	Automatic Braking System	0.0869565	16	77	0.207792
112	Original	Wie hieß der römische Kaiser, der für den zerstörerischen Brand in Rom im Jahre 64 n. Chr. verantwortlich gemacht wurde? (Nero)	What is the name of the Roman emperor who fiddled while Rome burned? (Nero)	202	Cäsar	Caesar	0.0742574	15	86	0.174419
113	Original	Welche Schlangenart nutzen asiatische Schlangenbeschwörer? (Kobra)	Which type of snake do Asian snake-charmers use? (Cobra)	221	Klapperschlange	Rattlesnake	0.104072	23	96	0.239583
114	New	Wie heißt die Landeshauptstadt von Hessen? (Wiesbaden)	What is the name of the state capital of Hesse? (Wiesbaden)	201	Frankfurt	Frankfurt	0.199005	40	89	0.449438	57.2368	30.6404
115	Original	Welche Einheit gibt Seemeilen pro Stunde an? (Knoten)	What is the word that means a nautical mile per hour? (Knot)	207	Geschwindigkeit	Speed	0.111111	23	93	0.247312
116	New	Wie lautet der Nachname des ehemaligen deutschen Fußballspielers, der "Kaiser" genannt wird? (Beckenbauer)	What is the surname of the former German football player called "Kaiser"? (Beckenbauer)	190	Matthäus	Matthew	0.0263158	5	86	0.0581395
117	Original	Wie nennt man den Schottenrock auf Englisch? (Kilt)	What is the name of the short pleated skirt worn by men in Scotland? (Kilt)	214	Skirt	Skirt	0.102804	22	97	0.226804
118	Original	Welche Zigarettenmarke verkaufte als erstes ihre Zigaretten in den auch heute noch üblichen Papierverpackungen? (Marlboro)	What brand of cigarette was first to have the flip-top box? (Marlboro)	207	Camel	Camel	0.0676329	14	94	0.148936
119	Original	Wie heißt das Sternbild, das aussieht wie ein fliegendes Pferd? (Pegasus)	What is the name of the constellation that looks like a flying horse? (Pegasus)	193	Pferd	Horse	0.0207254	4	89	0.0449438
				193	großer Waagen	Plough	0.0207254	4	89	0.0449438
120	Original	Von welchem Land ist Bagdad die Hauptstadt? (Irak)	Of which country is Baghdad the capital? (Iraq)	183	Iran	Iran	0.0655738	12	85	0.141176
121	Original	Von welchem Land ist Nairobi die Hauptstadt? (Kenia)	Of which country is Nairobi the capital? (Kenya)	211	Namibia	Namibia	0.028436	6	99	0.0606061
				211	Nigeria	Nigeria	0.028436	6	99	0.0606061
122	Original	Welcher ist der größte Planet in unserem Sonnensystem? (Jupiter)	What is the largest planet in the Solar System? (Jupiter)	198	Sonne	Sun	0.136364	27	93	0.290323
123	Original	In welchem Land zahlt man bis in die Anfänge des 21. Jahrhunderts mit der Rupie? (Indien)	For which country is the Rupee the monetary unit? (India)	200	Russland	Russia	0.05	10	95	0.105263
124	Original	Wie nennt man die kleinen Himmelskörper, die in die Erdatmosphäre eindringen? (Metoere)	What is the name for the astronomical bodies that enter the Earth’s atmosphere? (Meteors)	212	Asteroiden	Asteroids	0.174528	37	102	0.362745	62.0833	30.6859
125	New	Welches Tier ist das größte Säugetier der Welt? (Blauwal)	Which animal is the largest mammal in the world? (Blue whale)	205	Wal	Whale	0.341463	70	99	0.707071	85.5714	16.6503
126	Original	Wie heißt der berühmte Brunnen in Rom, in den Münzen zu werfen Glück bringen soll? (Trevi)	What is the name of the fountain in Rome into which coins are thrown for good luck? (Trevi)	179	Glücksbrunnen	Fountain of Happiness	0.027933	5	87	0.0574713
127	Original	Wie nennt man ein Verbrechen, bei dem eine Person absichtlich ihr Land hintergeht? (Landesverrat)	What is the name of the crime in which a person purposely betrays his country? (Treason)	202	Verrat	Treason (German language differentiates different types of treason)	0.0990099	20	99	0.20202
128	Original	In welcher Tiefseerinne ist die tiefste Stelle der Weltmeere gelegen? (Marianengraben)	The deepest part of the ocean is located at which trench? (Mariana)	216	Andreasgraben	Andreas Trench	0.00925926	2	106	0.0188679
129	Original	Über welchen Fluss führt die George-Washington-Brücke in New York? (Hudson)	Over which river is the George Washington Bridge? (Hudson)	203	East River	East River	0.0295567	6	100	0.06
130	Original	Wie heißt die Gebirgskette, die Europa und Asien voneinander trennt? (Ural)	What is the name of the mountain range that separates Asia from Europe? (Ural)	201	Himalaya	Himalaya	0.0746269	15	102	0.147059
131	Original	Wie ist der Name des Schiffs, das im Jahre 1620 die Pilger nach Amerika brachte? (Mayflower)	What is the name of the ship that carried the pilgrims to America in 1620? (Mayflower)	206	Mary	Mary	0.0291262	6	105	0.0571429
132	Original	Wie heißt die Hauptstadt von Australien? (Canberra)	What is the capital of Australia? (Canberra)	200	Sydney	Sydney	0.26	52	102	0.509804	67.451	33.5686
133	Original	Mit welcher Einheit misst man für gewöhnlich Schallintensität? (Dezibel)	What is the unit of sound intensity? (Decibel)	187	Hertz	Hertz	0.117647	22	96	0.229167
134	Original	Wie heißt der einäugige Riese in der griechischen Mythologie? (Zyklop)	What is the name of the legendary one-eyed giant in Greek mythology? (Cyclops)	212	Polyphem	Polyphemus	0.0471698	10	109	0.0917431
135	Original	Wie heißt die Hauptstadt von Chile? (Santiago)	What is the capital of Chile? (Santiago)	185	Chile (Stadt)	Chile (City)	0.0648649	12	96	0.125
136	Original	In welcher Kapelle stammen die Deckenmalereien von Michelangelo? (Sixtinische)	What is the name of the chapel whose ceiling was painted by Michelangelo? (Sistine)	201	Petersdom	St. Peter's Basilica	0.039801	8	105	0.0761905
137	Original	Wie lautet der Begriff für den Spielzug im Volleyball, bei dem man den Ball kräftig in das Feld der gegenerischen Mannschaft schlägt? (Spike/ Schmetterball)	What is the term for hitting a volleyball down hard into the opponent’s court? (Spike)	211	Aufschlag	Serve	0.0900474	19	111	0.171171
138	Original	Wie hieß König Arthurs Schwert? (Exkalibur)	What was the name of King Arthur’s sword? (Excalibur)	210	Merlin	Merlin	0.0142857	3	111	0.027027
139	Original	Welcher große Fluss fließt durch Rom? (Tiber)	What is the name of the river that runs through Rome? (Tiber)	207	Po	Po	0.0724638	15	110	0.136364
140	Original	Wie hieß der berühmteste Schüler von Sokrates? (Plato)	What is the name of Socrates’ most famous student? (Plato)	210	Aristoteles	Aristotle	0.228571	48	112	0.428571	51.2708	33.1654
141	Original	Mit welcher Einheit wird die Stromleistung (Energieumsatz pro Zeitspanne) gemessen? (Watt)	What is the unit of electrical power that refers to a current of one ampere at one volt? (Watt)	211	Volt	Volt	0.222749	47	116	0.405172	59.5217	29.153
142	New	In welchem Jahr begann die Französische Revolution? (1789)	In which year did the French revolution begin? (1789)	210	1790	1790	0.0238095	5	116	0.0431034
143	Original	In welcher europäischen Stadt befindet sich das Parthenon? (Athen)	In what European city is the Parthenon located? (Athens)	216	Rom	Rom	0.194444	42	120	0.35	58	36.7663
144	Original	Wie wird die Katze aus "Alice im Wunderland" genannt? (Grinsekatze)	What is the name of the kind of cat that spoke to Alice in the story "Alice’s Adventures in Wonderland”? (Cheshire)	220	Cat	Cat	0.0272727	6	123	0.0487805
145	Original	Welche Insel ist - abgesehen von Australien - die größte der Welt? (Grönland)	What island is the largest in the world excluding Australia? (Greenland)	213	Neuseeland	New Zealand	0.0985915	21	121	0.173554
146	Original	Wie lautet der Nachname der Wissenschaftlerin bzw. des Wissenschaftlers, die bzw. der das Element Radium entdeckt hat? (Curie)	What is the last name of the scientist who discovered radium? (Curie)	197	Radium	Radium	0.121827	24	112	0.214286
147	Original	Wie nennt man einen tropischen Wirbelsturm, der über Land auftritt? (Tornado)	What is the name for a cyclone that occurs over land? (Tornado)	203	Hurrikan	Hurricane	0.330049	67	121	0.553719	65.5224	31.1012
148	Original	In welchem Land bezahlt man bis in die Anfänge des 21. Jahrhunderts mit Yen? (Japan)	For which country is the Yen the monetary unit? (Japan)	206	China	China	0.427184	88	124	0.709677	45.2222	33.1635
149	Original	Wie lautet die allgemeine Berufsbezeichnung für Fachleute, die Landkarten erstellen? (Kartographen)	What are people who make maps called? (Cartographers)	189	Geographen	Geographers	0.164021	31	114	0.27193
150	Original	Wie heißt die Hauptstadt von Kanada? (Ottawa)	What is the capital of Canada? (Ottawa)	210	Vancouver	Vancouver	0.161905	34	129	0.263566
151	Original	In welcher Sportart spielt man mit "Steinen" und "Besen"?	Which sport uses the terms "stones” and "brooms”? (Curling)	198	Quidditch	Quidditch	0.106061	21	122	0.172131
152	Original	In welchem Land war die Drachme die Währung? (Griechenland)	For which country is/was the Drachma the monetary unit? (Greece)	190	China	China	0.0421053	8	118	0.0677966
153	Original	Wie lautet der Nachname der europäischen Autorin bzw. des europäischen Autors von "Der Prozess"? (Kafka)	What is the last name of the European author who wrote "The Trial”? (Kafka)	202	Fitzek	Fitzek	0.00990099	2	126	0.015873
				202	Grisham	Grisham	0.00990099	2	126	0.015873
				202	Mann	Mann	0.00990099	2	126	0.015873
				202	Zeh	Zeh	0.00990099	2	126	0.015873
				202	Schiller	Schiller	0.00990099	2	126	0.015873
154	Original	Wie heißt die Insel, auf der Napoleon geboren wurde? (Korsika)	What is the name of the island on which Napoleon was born? (Corsica)	183	Sizilien	Sicily	0.0601093	11	115	0.0956522
155	Original	Wie heißt der erste Satellit, der von Russland 1957 ins Weltall geschickt wurde? (Sputnik)	What is the name of the first artificial satellite put in orbit by Russia in 1957? (Sputnik)	212	Apollo	Apollo	0.0188679	4	134	0.0298507
156	Original	Wie nennt man das Pokerblatt, bei dem alle Karten die gleiche Farbe aufweisen? (Flush)	What is the name of the poker hand in which all of the cards are of the same suit? (Flush)	202	Full House	Full House	0.0445545	9	128	0.0703125
157	New	Was ist ein Arachnologe? (Spinnenforscher)	What is an arachnologist? (Spider scientist)	178	Wissenschaftler	Scientist	0.0561798	10	113	0.0884956
158	Original	Bei welchem Spiel ist es Standard, mit Staunton-Figuren zu spielen? (Schach)	In which game are the standard pieces of staunton design? (Chess)	203	Dame	Checkers	0.0197044	4	132	0.030303
159	Original	Wie lautet der Nachname der Autorin bzw. des Autors des Romans "1984"? (Orwell)	What is the last name of the author of the book "1984”? (Orwell)	187	Wells	Wells	0.0213904	4	122	0.0327869
160	Original	Wie lautet der Name des Zeppelins, der 1937 in Lakehurst (New Jersey) explodierte? (Hindenburg)	What was the name of the Zeppelin that exploded in Lakehurst N.J. In 1937? (Hindenburg)	193	Bismarck	Bismarck	0.0103627	2	128	0.015625
				193	Thunder	Thunder	0.0103627	2	128	0.015625
161	Original	Wie lautet der Nachname der Autorin bzw. des Autors der "Sherlock Holmes"-Geschichten? (Doyle)	What is the last name of the author who wrote the Sherlock Holmes stories? (Doyle)	196	Christie	Christie	0.0102041	2	130	0.0153846
162	Original	In welcher antiken Stadt befanden sich die "hängenden Gärten der Semiramis"? (Babylon)	In what ancient city were the "Hanging Gardens” located? (Babylon)	205	Athen	Athens	0.141463	29	136	0.213235
163	Original	Wie lautet der Nachname des Mannes, der als erster die genetische Vererbung bei Pflanzen untersuchte? (Mendel)	What is the last name of the man who first studied genetic inheritance in plants? (Mendel)	213	Darwin	Darwin	0.103286	22	143	0.153846
164	Original	Wie heißt die Hauptstadt von Jamaika? (Kingston)	What is the capital of Jamaica? (Kingston)	201	Jamaika	Jamaica	0.0497512	10	138	0.0724638
165	Original	Welchen sagenumwobenen Knoten soll Alexander der Große mit seinem Schwert durchschlagen haben? (Gordischer Knoten)	What famous knot did Alexander the Great undo? (Gordian)	204	Knoten beim Schiffahren/ Schiffsknoten/ Seemannsknoten	Sailor's knot	0.0147059	3	141	0.0212766
				204	Seil/ Strick	Rope	0.00980392	2	141	0.0141844
166	Original	Wie nennt man die Krankheit, bei der der Erkrankte unter chronischer Schlaflosigkeit leidet? (Schlafstörung/ Insomnia)	What is the name of an inability to sleep? (Insomnia)	209	Narkolepsie	Narcolepsy	0.0478469	10	149	0.0671141
167	Original	Welche Katzenrasse hat blaue Augen? (Siamesische Katzen)	Which breed of cat has blue eyes? (Siamese)	207	Perser	Persians	0.0724638	15	149	0.100671
168	Original	Wie hieß der berühmteste Arzt aus dem antiken Griechenland? (Hippokrates)	Who was the most famous Greek doctor? (Hippocrates)	217	Sokrates	Socrates	0.0645161	14	157	0.089172
				217	Aristoteles	Aristotle	0.0645161	14	157	0.089172
169	Original	Wie lautet der Nachname der Künstlerin bzw. des Künstlers, die/der "Guernica" malte? (Picasso)	What is the last name of the artist who painted "Guernica”? (Picasso)	219	Da Vinci	Da Vinci	0.0182648	4	160	0.025
				219	Dali	Dali	0.0182648	4	160	0.025
				219	Kahlo	Kahlo	0.0182648	4	160	0.025
170	Original	In welcher Stadt steht Michelangelos David-Statue? (Florenz)	In which city is Michelangelo’s statue of David located? (Florence)	215	Rom	Rome	0.316279	68	159	0.427673	31.5882	27.6229
171	Original	Wie lautet der Nachname von Batmans geheimer Identität in den Batman-Comics? (Wayne)	What is the last name of Batman’s secret identity in the Batman comics? (Wayne)	212	Smith	Smith	0.0141509	3	157	0.0191083
172	Original	Wie lautet der Nachname der Komponistin bzw. des Komponisten von "Don Giovanni"? (Mozart)	What is the last name of the composer who wrote the opera "Don Giovanni”? (Mozart)	219	Verdi	Verdi	0.0684932	15	165	0.0909091
173	Original	Was ist der lateinische Begriff für das Schlüsselbein? (Klavikula)	What is the name of the collar bone? (Clavicle)	199	Iugulum/ Iugularem	Iugulum/ Iugularem	0.0301508	6	150	0.04
174	Original	Wie lautet der Nachname der Autorin bzw. des Autors von "Oliver Twist oder der Weg des Fürsorgezöglings"? (Dickens)	What is the last name of the author who wrote "Oliver Twist”? (Dickens)	182	Twain	Twain	0.131868	24	138	0.173913
175	Original	Wie lautet der Nachname des Mörders von John F. Kennedy? (Oswald)	What is the last name of the man who assassinated president John F. Kennedy? (Oswald)	186	Booth	Booth	0.0107527	2	142	0.0140845
176	Original	Wie heißt Batmans Butler? (Alfred)	What is the name of Batman’s butler? (Alfred)	202	Robin	Robin	0.138614	28	155	0.180645
177	Original	Wie lautet der Nachname des Mannes, der das Dynamit erfand? (Nobel)	What is the last name of the man who invented dynamite? (Nobel)	207	Dynamit	Dynamite	0.140097	29	159	0.18239
178	Original	Wie heißt die große, haarige Spinnenart, die man oft in der Nähe von Bananen auffindet? (Tarantel)	What is the name of the large hairy spider that lives near bananas? (Tarantula)	204	Vogelspinne	Bird spider	0.480392	98	158	0.620253	53.0103	32.7692
179	Original	Wie lautet der Nachname der Brüder, die oft als Erfinder des Flugzeugs bezeichnet werden? (Wright)	What is the last name of the brothers who flew the first airplane at Kitty Hawk? (Wright)	212	Edison	Edison	0.0188679	4	166	0.0240964
180	Original	In welchem Land wurde zuerst Schießpulver verwendet? (China)	Which country was the first to use gunpowder? (China)	196	Großbritannein/ England	United Kingdom/ England	0.346939	68	154	0.441558	23.4595	21.2741
181	Original	Was ist die Hauptstadt des Bundesstaates New York? (Albany)	What is the capital of New York? (Albany)	199	New York (City)	New York (City)	0.582915	116	157	0.738854	64.5478	31.7712
182	Original	In welchem Nationalpark befindet sich "Old Faithful?" (Yellowstone)	In what park is "Old Faithful” located? (Yellowstone)	171	Yosemite	Yosemite	0.146199	25	135	0.185185
183	Original	In welcher Sportart wird der Stanley Cup verliehen? (Eishockey)	In which sport is the Stanley Cup awarded? (Hockey)	205	Baseball	Baseball	0.102439	21	162	0.12963
184	Original	Wie lautet der Nachname der Schauspielerin, die für "Mary Poppins" den Oscar als beste Schauspielerin verliehen bekommen hat? (Andrews)	What is the last name of the actress who received the best actress award for the movie "Mary Poppins”? (Andrews)	196	Blunt	Blunt	0.0306122	6	155	0.0387097
185	Original	Welcher Planet unseres Sonnensystems wurde als letzter entdeckt? (Neptun)	Which planet was the last to be discovered? (Neptune)	184	Pluto	Pluto	0.396739	73	146	0.5	37.3151	29.4292
186	Original	Wie lautet der Nachname des berühmten Zauber- und Befreiungskünstlers, der an einer Blinddarmentzündung starb? (Houdini)	What is the last name of the famous magician and escape artist who died of appendicitis? (Houdini)	175	Copperfield	Copperfield	0.0514286	9	139	0.0647482
187	Original	Wie hieß der zweite US-Präsident mit Nachnamen? (Adams)	What is the last name of the second U.S. President? (Adams)	208	Lincoln	Lincoln	0.129808	27	166	0.162651
188	Original	Wie lautet der Name des Projektes, das während des Zweiten Weltkrieges die Atombombe entwickelte? (Manhattan)	What is the name of the project which developed the atomic bomb during World War II? (Manhattan)	205	Walküre	Valkyrie	0.0146341	3	164	0.0182927
189	Original	Wie lautet der Name des Kapitäns der Pequod, dem Walfangschiff aus dem Roman "Moby Dick"? (Ahab)	What is the name of the captain of the pequod in the book "Moby Dick”? (Ahab)	181	Moby Dick	Moby Dick	0.0220994	4	145	0.0275862
190	Original	Wie lautet der Nachname der Autorin bzw. des Autors, die bzw. der das Buch "Schöne neue Welt""geschrieben hat? (Huxley)	What is the last name of the author who wrote "Brave New World”? (Huxley)	220	Orwell	Orwell	0.0181818	4	177	0.0225989
191	Original	Aus welcher Stadt stammte General Hannibal? (Karthago)	The general named Hannibal was from what city? (Carthage)	201	Rom	Rome	0.124378	25	162	0.154321
192	Original	Wie lautet der Nachname der ersten Astronautin bzw. des ersten Astronauten im Weltall? (Gagarin)	What is the last name of the cosmonaut who was the first person to orbit around the earth? (Gagarin)	206	Armstrong	Armstrong	0.31068	64	167	0.383234	50.2813	36.9807
193	Original	Wie lautet der Nachname der Autorin bzw. des Autors der "James Bond"-Romane? (Fleming)	What is the last name of the author of the James Bond novels? (Fleming)	212	Doyle	Doyle	0.00943396	2	172	0.0116279
				212	Broccoli	Broccoli	0.00943396	2	172	0.0116279
194	Original	Wer war der erste Herrscher über das "Heilige Römische Reich deutscher Nation"? (Karl der Große)	Who was the first ruler of the Holy Roman Empire? (Charlemagne)	195	Cäsar	Caesar	0.112821	22	159	0.138365
195	Original	Wie heißt der längste Fluss Asiens? (Janktsekiang)	What is the longest river in Asia? (Yangtze)	199	Ganges	Ganges	0.0653266	13	163	0.0797546
196	Original	Wie lautet der Nachname des Wissenschaftlers, der 1543 seine Theorie darlegte, dass sich die Erde um die Sonne dreht? (Kopernikus)	What is the last name of the astronomer who published in 1543 his theory that the earth revolves around the sun? (Copernicus)	217	Galilei	Galilei	0.423963	92	178	0.516854	71.7333	27.544
197	Original	An welchem Gift starb Sokrates bei seiner Hinrichtung? (Schierling)	What kind of poison did Socrates take as his execution? (Hemlock)	187	Schlangengift	Snake venom	0.117647	22	155	0.141935
198	Original	In welchem Land befindet sich "Salto Ángel" - der größte Wasserfall der Welt? (Venezuela)	In which country is angel falls located? (Venezuela)	195	Brasilien	Brazil	0.276923	54	162	0.333333	19.5556	17.4277
199	Original	Wie heißt das Gerät, mit dem man in der Schifffahrt zum Zwecke der Navigation die eigene Position anhand der Sterne bestimmen kann? (Sextant)	What is the name of the navigation instrument used at sea to plot position by the stars? (Sextant)	211	Kompass	Compass	0.21327	45	176	0.255682
200	Original	Wie lautet der Nachname des Autors bzw. der Autorin, der bzw. die "Der alte Mann und das Meer" geschrieben hat? (Hemingway)	What is the last name of the author who wrote "The Old Man and the Sea”? (Hemingway)	189	Mann	Mann	0.015873	3	158	0.0189873
201	Original	Wie bezeichnet man das dreiblättrige Kleeblatt, welches das Wappen Irlands ist? (Shamrock)	What is the name of the three-leaf clover that is the emblem of Ireland? (Shamrock)	212	Glücksblatt	Lucky Leaf	0.0471698	10	180	0.0555556
202	Original	Wie heißt die größte Wüste der Welt? (Antarktis)	What is the name of the largest desert on earth? (Antartica)	200	Sahara	Sahara	0.805	161	170	0.947059	75.6894	26.7461
203	Original	Wie heißt die wachsartige Substanz (aus dem Verdauungstrakt) von Walen, die früher zur Perfümherstellung genutzt wurde? (Ambra)	What is the name of the substance derived from a whale that is used to make perfume? (Ambergris)	202	Tran	Blubber	0.108911	22	173	0.127168
204	Original	Bei welcher amerikanischen Sportart gibt es eine Lauffläche und eine Rinne? (Bowling)	Which sport uses the terms "gutter” and "alley”? (Bowling)	209	Baseball	Baseball	0.291866	61	179	0.340782	26.95	23.4112
205	Original	Wie heißt die Hauptstadt des US-Bundesstaates Delaware? (Dover)	What is the capital of delaware? (Dover)	195	Delaware	Delaware	0.0615385	12	168	0.0714286
206	Original	Wie lautet der Name des größten deutschen Schlachtschiffes, das während des Zweiten Weltkriegs gesunken ist? (Bismarck)	What is the name of Germany’s largest battleship that was sunk in World War II? (Bismarck)	197	Tirpitz	Tirpitz	0.0558376	11	170	0.0647059
207	Original	Wie lautet der Nachname des männlichen Hauptdarstellers in "Casablanca"? (Bogart)	What is the last name of the male star of the movie "Casablanca”? (Bogart)	204	DiCaprio	DiCaprio	0.0245098	5	177	0.0282486
208	Original	Wie lautet der Nachname des Mannes, der gezeigt hat, dass Blitze elektrisch sind? (Franklin)	What is the last name of the man who showed that lightning is electric? (Franklin)	205	Tesla	Tesla	0.0682927	14	178	0.0786517
				205	Newton	Newton	0.0682927	14	178	0.0786517
209	Original	Wie lautet der Name des U-Boots aus Jules Vernes "20.000 Meilen unter dem Meer"? (Nautilus)	What is the name of the submarine in Jules Verne’s "20,000 leagues beneath the sea”? (Nautilus)	213	Submarine	Submarine	0.0140845	3	185	0.0162162
210	Original	Wie heißt die Hauptstadt des US-Bundesstaates Kentucky? (Frankfort)	What is the capital of Kentucky? (Frankfort)	175	Kentucky	Kentucky	0.0571429	10	152	0.0657895
211	Original	Wie lautet der Nachname der Künstlerin bzw. des Künstlers, die/der "Die Beständigkeit der Erinnerung" gemalt hat? (Dali)	What is the last name of the artist who painted "The Persistence of Memory”? (Dali)	208	Van Gogh	Van Gogh	0.0432692	9	181	0.0497238
212	Original	Wie lautet der Name des Schiffes, auf dem Charles Darwin seine wissenschaftlich hoch bedeutsame Seefahrt beging? (Beagle)	What is the name of the ship on which Charles Darwin made his scientific voyage? (Beagle)	194	Mary/Maria	Mary/Maria	0.0412371	8	169	0.0473373
213	Original	Welche Firma produziert die "Baby Ruth"- Schokoladenriegel? (Nestle)	What is the name of the company that produces "Baby ruth” candy bars? (Nestle)	203	Kinder	Kinder	0.0344828	7	177	0.039548
				203	Ferrero	Ferrero	0.0344828	7	177	0.039548
214	Original	Wie heißt Dorothys Hund in "Der Zauberer von Oz"? (Toto)	What is the name of Dorothy’s dog in "The Wizard of Oz”? (Toto)	211	Terry	Terry	0.0379147	8	184	0.0434783
215	Original	Wie lautet der Fachbegriff, wenn ein Golfspieler einen Schlag unter Par benötigt, um den Ball ins Loch zu befördern? (Birdie)	What is the term in golf referring to a score of one under par on a particular hole? (Birdie)	204	Hole in One/ Onehole	Hole in One/ Onehole	0.0735294	15	178	0.0842697
216	Original	Wie lautet der Nachname des Boxers, der später als Muhammad Ali bekannt wurde? (Clay)	What is the last name of the boxer who later became known as Muhammad Ali? (Clay)	212	Ali	Ali	0.0518868	11	185	0.0594595
217	Original	Wie lautet der Nachname des britischen Admirals, der die Schlacht von Trafalgar gewann? (Nelson)	What is the last name of the British admiral who won the battle of Trafalgar? (Nelson)	184	Smith	Smith	0.0326087	6	161	0.0372671
218	Original	Wie lautet der Nachname der Person, die als erstes den Mount Everest bestieg? (Hillary)	What is the last name of the first person to climb Mount Everest? (Hillary)	184	Messner	Messner	0.103261	19	161	0.118012
219	Original	Wie lautet der Nachname des Erfinders des Schreibtelegrafen? (Morse)	What is the last name of the man who invented the telegraph? (Morse)	178	Edison	Edison	0.0786517	14	156	0.0897436
220	Original	Wie lautet der Nachname des Mannes, der den Phonographen erfand? (Edison)	What is the last name of the man who invented the phonograph? (Edison)	187	Bell/ McBell	Bell/ McBell	0.0695187	13	164	0.0792683
221	Original	Wie nennt man die dicke Fettschicht bei Walen? (Blubber)	What is the name of the thick layer of fat on a whale? (Blubber)	197	Tran	Fish oil	0.106599	21	173	0.121387
222	Original	Wie heißt der höchste Berg Südamerikas? (Aconcagua)	What is the highest mountain in South America? (Aconcagua)	203	Kilimandscharo	Kilimandjaro	0.0788177	16	179	0.0893855
223	Original	Wer war der Anführer in der mythologischen Sage der "Argonauten"? (Jason)	Who was the leader of the Argonauts? (Jason)	214	Herkules	Herkules	0.0233645	5	189	0.026455
224	Original	Welchen Beruf übte Frank Lloyd Wright aus? (Architekt)	What was Frank Lloyd Wright’s profession? (Architect)	192	Autor/ Schriftsteller	Author	0.15625	30	172	0.174419
225	Original	Wie lautet der Nachname der Frau, die als die Begründerin der modernen westlichen Krankenpflege gilt? (Nightingale)	What is the last name of the woman who began the profession of nursing? (Nightingale)	207	(Mutter) Theresa	(Mother) Theresa	0.0386473	8	186	0.0430108
226	Original	Wie heißt das Fleisch von frei lebendem Wild? (Wildbret)	What is the name of deer meat? (Venison)	217	Wild(fleisch)	Wild(meat)	0.479263	104	195	0.533333	40.4615	32.08
227	Original	Wie lautet der Nachname der Sängerin bzw. des Sängers, die bzw. der "Heartbreak Hotel" und "All shook up" aufnahm? (Presley)	What is the last name of the singer who recorded "Heartbreak hotel” and "All shook up”? (Presley)	212	Madonna	Madonna	0.0188679	4	191	0.0209424
228	Original	In welchem Spiel wird ein Dopplerwürfel benutzt? (Backgammon)	Which game uses a doubling cube? (Backgammon)	215	Kniffel	Yatzee	0.116279	25	194	0.128866
229	Original	Wie heißt der Goldfisch aus dem Walt-Disney-Film "Pinocchio"? (Cleo)	What was the name of the goldfish in the story of Pinocchio? (Cleo)	197	Nemo	Nemo	0.0304569	6	178	0.0337079
230	Original	Wie heißt der hellste Stern am Himmel (ausgenommen der Sonne)? (Sirius)	What is the name of the brightest star in the sky excluding the sun? (Sirius)	216	Polarstern	Polar star	0.546296	118	196	0.602041	67.4407	29.509
231	Original	Wie lautet der Nachname der Ärztin bzw. des Arztes, die/der die erste erfolgreiche Herztransplantation durchführte? (Barnard)	What is the last name of the doctor who performed the first successful human heart transplant? (Barnard)	208	Smith	Smith	0.00961538	2	189	0.010582
232	Original	Wie lautet der Nachname des Sängers bzw. der Sängerin, der/die einen Tanz namens "Twist" berühmt gemacht hat? (Checker)	What is the name of the singer who popularized a dance known as the "twist”? (Checker)	199	Elvis Presley	Elvis Presley	0.165829	33	181	0.18232
233	Original	Wie heißt der Mörder Abraham Lincolns mit Nachnamen? (Booth)	What is the last name of the man who assassinated Abraham Lincoln? (Booth)	205	Smith	Smith	0.0195122	4	187	0.0213904
234	Original	Wie lautet der Nachname der Hauptdarstellerin aus dem Film "Casablanca"? (Bergman)	What was the last name of the female star of the movie "Casablanca”? (Bergman)	211	Hepburn	Hepburn	0.0189573	4	193	0.0207254
				211	Miller	Miller	0.0189573	4	193	0.0207254
235	Original	Wie lautet der Nachname des Amerikaners, der bei den Olympischen Spielen 1936 durch außergewöhnliche Leistungen brillierte? (Owens)	What is the last name of the American who starred in the 1936 Olympics? (owens)	204	Smith	Smith	0.0343137	7	187	0.0374332
236	Original	Wie heißt die chinesische Religion, die von Laozi bzw. Lao Tse gegründet wurde? (Daoismus)	What is the name of the Chinese religion founded by Lao Tse? (Taoism)	219	Buddhismus	Buddhism	0.178082	39	201	0.19403
237	Original	Wie lautet der Nachname der Person, die den Impfstoff für Pocken entdeckte? (Jenner)	What is the last name of the discoverer of the vaccination for smallpox? (Jenner)	183	Pock(en)	Pox	0.0273224	5	168	0.0297619
238	Original	Wie lautet der Nachname der Autorin bzw. des Autors, die bzw. der unter dem Pseudonym "Mark Twain" schrieb? (Clemens)	What is the last name of the author who wrote under the pseudonym of Mark Twain? (Clemens)	196	Langhorn / Langhome	Langhorn/ Langhome	0.0204082	4	180	0.0222222
239	Original	Wie lautet der Nachname der Autorin bzw. des Autors von "Little Women"? (Alcott)	What is the last name of the author of "Little Women”? (Alcott)	197	Gerwig/ Grewig	Gerwig/ Grewig	0.0152284	3	181	0.0165746
240	Original	Welches Holz ist das leichteste Holz der Welt? (Balsa)	What is the name of the lightest wood known? (Balsa)	201	Bambus	Bamboo	0.228856	46	185	0.248649
241	Original	Wie lautet der Nachname der französischen Autorin bzw. des französischen Autors, die bzw. der "Der Fremde" geschrieben hat? (Camus)	What is the last name of the French author who wrote "The Stranger”? (Camus)	202	Moliere	Moliere	0.019802	4	186	0.0215054
242	Original	Wie lautet der Nachname des Dichters, der als Nationaldichter Schottlands gilt? (Burns)	What is the last name of the man who is regarded as the national poet of Scotland? (Burns)	221	Shakespeare	Shakespeare	0.040724	9	204	0.0441176
243	Original	Wie lautet der Name des Geräts, mit dem man die Windgeschwindigkeit messen kann? (Anemometer)	What is the name of the instrument used to measure wind speed? (Anemometer)	214	Windmesser/Windstärken-messer/Windgeschwindig-keitsmesser	Wind gauge	0.107477	23	198	0.116162
244	Original	Wie heißen getrocknete Pflaumen? (Prünellen)	What is the name of a dried plum? (Prune)	219	Trockenpflaume / getrocknete Pflaume	Dried plum	0.246575	54	203	0.26601
245	Original	Wie lautet der Nachname der Künstlerin bzw. des Künstlers, der "American Gothic" malte? (Wood)	What is the last name of the artist who painted "American Gothic”? (Wood)	221	Banksy	Banksy	0.0135747	3	205	0.0146341
				221	Van Gogh	Van Gogh	0.0135747	3	205	0.0146341
				221	Warhol	Warhol	0.0135747	3	205	0.0146341
				221	Picasso	Picasso	0.0135747	3	205	0.0146341
246	Original	Wie lautet der Nachname des Schauspielers, der Rhett Butler in "Vom Winde verweht" verkörperte? (Gable)	What is the last name of the actor who played Rhett Butler in "gone with the wind”? (Gable)	197	Smith	Smith	0.0152284	3	183	0.0163934
247	Original	Wie lautet das einzige Wort, das der Rabe in Edgar Ellen Poes Gedicht "Der Rabe" sagt? (Nimmermehr)	What is the only word that the raven says in Edgar Allen Poe’s poem "The Raven”? (Nevermore)	198	Tod (Tot)	Death	0.040404	8	184	0.0434783
248	Original	Wie heißt die Raubtiergattung, die dafür bekannt ist, Kobras anzugreifen? (Mangusten)	What is the name of the furry animal that attacks cobra snakes? (Mongoose)	206	Tiger	Tiger	0.0776699	16	192	0.0833333
249	Original	Wie lautet der Nachname des US-Präsidenten, der die Nachfolge von James Madison antrat? (Monroe)	What was the last name of the man who was president directly after James Madison? (Monroe)	211	Bush	Bush	0.109005	23	197	0.116751
250	Original	Wie lautet der Nachname des Mannes, der als erster und alleine in einem Flugzeug den Atlantischen Ozean überquerte? (Lindbergh)	What is the last name of the first person to complete a solo flight across the Atlantic Ocean? (Lindbergh)	212	Wright	Wright	0.0283019	6	198	0.030303
251	Original	Wie lautet der Nachname der Autorin bzw. des Autors, bie bzw. der "Der Doppelmord in der Rue Morgue" schrieb? (Poe)	What is the last name of the author who wrote "The Murders in the Rue Morgue”? (Poe)	206	Christie	Christie	0.0485437	10	193	0.0518135
252	Original	Wie lautet der Nachname der Autorin bzw. des Autors der "Canterbury Tales"? (Chaucer)	What is the last name of the man who wrote "Canterbury Tales”? (Chaucer)	225	Smith	Smith	0.0311111	7	211	0.0331754
253	Original	Wie lautet der Nachname des Arztes, der als Erster einen Impfstoff gegen Kinderlähmung (Polio) entwickelte? (Salk)	What is the last name of the doctor who first developed a vaccine against polio? (Salk)	197	Polio	Polio	0.0609137	12	185	0.0648649
254	Original	Wie lautet der Nachname des Jungen im Buch "Die Schatzinsel"? (Hawkins)	What is the last name of the boy in the book "Treasure Island”? (Hawkins)	218	(Robinson) Crusoe	(Robinson) Crusoe	0.0458716	10	205	0.0487805
255	Original	Wie lautet der Nachname der Frau, die als erste Frau den Ärmelkanal durchschwamm? (Ederle)	What is the last name of the first woman to swim across the English channel? (Ederle)	191	Müller	Müller	0.0209424	4	180	0.0222222
256	Original	Wie lautet der Nachname der verheirateten Spione, die 1951 in den USA hingerichetet wurden, weil sie Geheimnisse über Atomwaffen an Russland weitergegeben hatten? (Rosenberg)	What is the last name of the husband-wife spies who were electrocuted in 1951 for passing atomic secrets to Russia? (Rosenberg)	209	Smith	Smith	0.0669856	14	197	0.071066
257	Original	Wie hieß die Mondlandefähre, mit der der erste Mann auf dem Mond landete? (Eagle)	What was the name of the apollo lunar module that landed the first man on the moon? (Eagle)	214	Apollo/ Apollo (#)	Apollo/ Apollo (#)	0.859813	184	202	0.910891	54.1789	32.5508
258	Original	In welcher Stadt befindet sich die Marineakademie der Vereinigten Staaten von Amerika? (Annapolis)	In which city is the U.S. Naval academy located? (Annapolis)	217	Washington	Washington	0.0737327	16	205	0.0780488
259	Original	Wie heißt der hauptsächlich in den Vereinigten Staaten berühmte, sagenhafte riesig große Holzfäller Paul mit Nachnamen? (Bunyan)	What is the last name of the mythical giant lumberjack? (Bunyan)	216	Smith	Smith	0.0185185	4	205	0.0195122
260	Original	Wie lautet der Nachname des Verbrechers, der unter dem Namen "Scarface" bekannt wurde? (Capone)	What is the last name of the criminal who was known as "Scarface”? (Capone)	217	(Tony) Montana	(Tony) Montana	0.0829493	18	206	0.0873786
261	Original	Wie wird das nautische Tiefenmaß genannt, dass etwa sechs Fuß entspricht? (Fathom)	What is the name of the unit of measure that refers to a six-foot depth of water? (Fathom)	217	Knoten	Knot	0.119816	26	206	0.126214
262	Original	Wie lautet der Nachname des Schauspielers, der Spartacus in Stanley Kubricks gleichnamigem Film darstellte? (Douglas)	What is the last name of the movie actor who portrayed Spartacus? (Douglas)	178	Pitt	Pitt	0.0393258	7	169	0.0414201
263	Original	Wie lautet der Nachname des Kapitäns der Bounty (britisches Schiff), als die berüchtigte Meuterei stattfand? (Bligh)	What was the last name of the captain of the British ship "Bounty” when the mutiny occurred? (Bligh)	220	Smith	Smith	0.0318182	7	209	0.0334928
264	Original	Wie lautet der Nachname des 21. US-Präsidenten? (Arthur)	What is the last name of the twenty-first U.S. President? (Arthur)	183	Obama	Obama	0.196721	36	174	0.206897
265	Original	Wie lautet der Nachname des kubanischen Machthabers, den Castro stürzte? (Batista)	What is the last name of the Cuban leader that Castro overthrew? (Batista)	204	(Che) Guevara	(Che) Guevara	0.0931373	19	194	0.0979381
266	Original	Wie heißt der indianische Freund von Lone Ranger? (Tonto)	What is the name of the Lone Ranger’s indian sidekick? (Tonto)	207	Winnetou	Winnetou	0.120773	25	197	0.126904
267	Original	Wie lautet der Nachname der Sängerin bzw. des Sängers, die/der eine Hit-Aufnahme des Songs "Who"s sorry now" machte? (Francis)	What is the last name of the singer who made a hit recording of the song "Who’s Sorry Now”? (Francis)	208	Spears	Spears	0.0240385	5	198	0.0252525
268	Original	Wer ist als Gründervater der Geometrie bekannt? (Euklid)	Who is known as "the father of geometry”? (Euclid)	210	Pythagoras	Pythagoras	0.295238	62	200	0.31	46.6901	30.9509
269	Original	Wie lautet der Nachname von "Billy the Kid"? (Bonney)	What was the last name of Billy the Kid? (Bonney)	199	(the) Kid	(the) Kid	0.0301508	6	190	0.0315789
270	Original	Wie lautet der Nachname der Autorin bzw. des Autors von "Unsere kleine Stadt"? (Wilder)	What is the last name of the author of "Our Town”? (Wilder)	214	(Astrid) Lindgren	(Astrid) Lindgren	0.0280374	6	205	0.0292683
271	Original	Wie lautet der Nachname der (Theater-)autorin bzw. des (Theater-)autors von "Endstation Sehnsucht"? (Williams)	What is the last name of the playwright who wrote "A Streetcar Named Desire”? (Williams)	218	Müller	Müller	0.0137615	3	209	0.0143541
				218	Pilcher	Pilcher	0.0137615	3	209	0.0143541
272	Original	Wie heißt das unterirdisch lebende schurkische Volk in H.G. Wells Roman "Die Zeitmaschine"? (Morlocks)	What is the name of the villainous people who lived underground in H. G. Wells’s book "The Time Machine”? (Morlocks)	195	Gnome	Gnome	0.0102564	2	187	0.0106952
				195	Orks	Orcs	0.0102564	2	187	0.0106952
				195	Untermenschen	Subhuman beings	0.0102564	2	187	0.0106952
				195	Zwerge	Dwarfs	0.0102564	2	187	0.0106952
273	Original	Wie lautet der Name der Stadt, durch die Lady Godiva angeblich ihren berühmten Ritt machte?	What is the name of the town through which Lady Godiva supposedly made her famous ride? (Coventry)	195	Rom	Rome	0.025641	5	187	0.026738
274	Original	Wie lautet der Nachname der Frau, die das amerikanische Rote Kreuz gründete?	What is the last name of the woman who founded the American red cross? (Barton)	202	Nightingale	Nightingale	0.00990099	2	194	0.0103093
				202	Miller	Miller	0.00990099	2	194	0.0103093
				202	Smith	Smith	0.00990099	2	194	0.0103093
				202	Adams	Adams	0.00990099	2	194	0.0103093
275	Original	Wie lautet der Nachname des Kommandanten, der die Schlacht am "Little Bighorn River" verlor? (Custer)	What is the last name of the commander who lost the battle of the Little Bighorn River? (Custer)	182	Smith	Smith	0.0274725	5	175	0.0285714
276	Original	Wie lautet der Nachname des Komponisten des "Maple Leaf Rag"? (Joplin)	What was the last name of the composer of the "Maple Leaf Rag”? (Joplin)	184	Smith	Smith	0.0217391	4	177	0.0225989
277	Original	Wie lautet der Nachname des Mannes, der das Lied "How deep is the Ocean" schrieb? (Berlin)	What is the last name of the man who wrote the song "How Deep is the Ocean”? (Berlin)	213	Sinatra	Sinatra	0.0422535	9	205	0.0439024
278	Original	Wie lautet der Nachname des Boxers, der als "The Manassa Mauler" bekannt war? (Dempsey)	What is the last name of the boxer who was known as the "manassa mauler”? (Dempsey)	193	(Muhammad) Ali	(Muhammad) Ali	0.0259067	5	186	0.0268817
279	Original	Wie lautet der Nachname des Mannes, der den berühmten Satz "Ich habe nur zu bedauern, dass ich nur ein Leben habe, welches ich meinem Land schenken kann" sagte? (Hale)	What is the last name of the man who said "i only regret that i have but one life to lose for my country”? (Hale)	221	Washington	Washington	0.0226244	5	213	0.0234742
280	Original	Wie lautet der Nachname des Erfinders der Comicserie "Lil' Abner"? (Capp)	What is the last name of the man who created the comic strip "Li’l Abner”? (Capp)	194	Abner	Abner	0.0154639	3	187	0.0160428
281	Original	In welcher amerikanischen Stadt wurde bis 2009 das Endspiel des amerikanischen College Football ausgetragen? (Dallas)	In which city does the Cotton Bowl take place? (Dallas)	202	New York (City)	New York (City)	0.0792079	16	195	0.0820513
282	Original	Wie lautete der Nachname von Buffalo Bill? (Cody)	What was the last name of Buffalo Bill? (Cody)	205	Bill	Bill	0.112195	23	198	0.116162
283	Original	Wie lautet der Nachname der Autorin bzw. des Autors von "Die Brüder Karamazow"? (Dostojewski)	What is the last name of the author who wrote "Brothers Karamazov”? (Dostoyevski)	205	Tolstoi	Tolstoi	0.0195122	4	198	0.020202
284	Original	Wie hieß das Atom-U-Boot, das 1963 im Atlantik unterging? (Thresher)	What was the name of the nuclear submarine that sunk in the Atlantic in 1963? (Thresher)	210	Nautilus	Nautilus	0.0142857	3	203	0.0147783
				210	Yellow Submarine	Yellow Submarine	0.0142857	3	203	0.0147783
285	Original	Wie lautet der Nachname der Sängerin bzw. des Sängers, der "When the blue of the night meets the gold of the day" sang? (Crosby)	What is the last name of the singer whose theme song was "When the Blue of the Night Meets the Gold of the Day”? (Crosby)	182	Houston	Houston	0.0164835	3	176	0.0170455
286	Original	Wie heißt das Land, in dem die Riesen aus "Gullivers Reisen" leben? (Brobdingnag)	What is the name of the land of the giants in "Gulliver’s Travels”? (Brobdingnag)	186	Lilipotanien	Liliputiana	0.0913978	17	180	0.0944444
287	Original	Wie ist der Name des Anwesens in Virginia, in dem Thomas Jefferson wohnte? (Monticello)	What is the name of the mansion in Virginia that was Thomas Jefferson’s home? (Monticello)	192	Jefferson's Palace/ Hall/ Pallace/ Paradise/ Mansion	Jefferson's Palace/ Hall/ Pallace/ Paradise/ Mansion	0.03125	6	186	0.0322581
288	Original	Welchen Beruf übte John Kenneth Galbraith aus? (Ökonom)	What is John Kenneth Galbraith’s profession? (Economist)	194	Politiker	Politician	0.056701	11	188	0.0585106
				194	Autor/ Schriftsteller	Author	0.056701	11	188	0.0585106
289	Original	Wie lautet der Nachname des Erfinders der Zeichentrickserie "Woody Woodpecker" (auch: Hacky der Specht)? (Lantz)	What is the last name of the man who created the comic strip "Woody Woodpecker”? (Lantz)	198	(Walt) Disney	(Walt) Disney	0.0454545	9	192	0.046875
290	Original	Wie heißt die amerikanische Hinterwäldler-Familie, die eine berühmte Fehde mit der McCoy-Familie hatte? (Hatfield)	What is the name of the hillbilly family that had a famous feud with the McCoy family? (Hatfield)	201	Trump	Trump	0.00995025	2	195	0.0102564
291	Original	Wie lautet der Nachname des Mannes, der 1775 auf dem Pferd von Boston nach Lexington ritt, um die Einwohner vor den britischen Truppen zu warnen? (Revere)	What is the last name of the man who rode horseback in 1775 to warn that the British were coming? (Revere)	202	Smith	Smith	0.0148515	3	196	0.0153061
292	Original	Wie hieß Roy Rogers Pferd? (Trigger)	What is the name of Roy Rogers’ horse? (Trigger)	208	Black Beauty	Black Beauty	0.0240385	5	202	0.0247525
293	Original	Wie lautet der Nachname des Schauspielers, der den Oscar als bester Hauptdarsteller für den Film "Die Faust im Nacken" erhielt? (Brando)	What is the last name of the actor who received the best actor award for the movie "On the Waterfront”? (Brando)	211	Spencer	Spencer	0.0236967	5	205	0.0243902
294	Original	Welchen Beruf übte Emmett Kelly aus? (Clown)	In what profession was Emmett Kelly? (Clown)	212	Sänger/Musiker	Singer/ Musician	0.292453	62	206	0.300971	23.871	24.5073
295	Original	Wie lautet der Nachname des Mannes, der angeblich Jesse James getötet haben soll? (Ford)	What is the last name of the man who supposedly killed Jesse James? (Ford)	213	(Billy) the Kid	(Billy) the Kid	0.0187793	4	207	0.0193237
296	Original	Wie bezeichnet man die gummierte Walze einer Schreibmaschine? (Schreibwalze)	What is the name of the rubber roller on a typewriter? (Platen)	216	Rolle	Role	0.037037	8	210	0.0380952
297	Original	Wie lautet der Nachname des Baseballspielers, der während der World Series 1956 ein perfektes Spiel erzielte? (Larsen)	What is the last name of the baseball player who pitched a perfect game in the 1956 world series? (Larsen)	187	Miller	Miller	0.0106952	2	182	0.010989
298	Original	Wie lautet der Nachname des Mannes, der das Gedicht "It couldn"t be done" geschrieben hat? (Guest)	What is the last name of the man who wrote the poem "It couldn’t be done”? (Guest)	190	Shakespeare	Shakespeare	0.0789474	15	185	0.0810811
299	Original	Wie lautet der Nachname der Frau, die angeblich die erste amerikanische Flagge entwarf und nähte? (Ross)	What was the last name of the woman who supposedly designed and sewed the first American flag? (Ross)	195	Smith	Smith	0.0153846	3	190	0.0157895
300	Original	Wie hieß der Clown aus der Fernsehsendung "Howdy Doody"? (Clarabell)	What was the name of the clown on the "Howdy Doody” television show? (Clarabell)	195	Doody	Doody	0.0307692	6	190	0.0315789
301	Original	Wie lautet der Nachname des Erfinders des schnurlosen Radios? (Marconi)	What is the last name of the inventor of the wireless radio? (Marconi)	196	Edison	Edison	0.0510204	10	191	0.052356
302	Original	Wie lautet der Nachname des Mannes, der den Text für die amerikanische Nationalhymne "The Star Spangled Banner" schrieb? (Key)	What is the last name of the man who wrote the "Star Spangled Banner”? (Key)	203	Smith	Smith	0.0197044	4	198	0.020202
303	Original	Wie lautet der Nachname des Mannes, der als Erster eine Meile in unter vier Minuten lief? (Bannister)	What is the last name of the first man to run the mile in under four minutes? (Bannister)	203	Bolt	Bolt	0.172414	35	198	0.176768
304	Original	Aus welchem Musical stammt das Lied "Baubles, Bangles and Beads"? (Kismet)	From what musical is the song "Baubles, Bangles and Beads”? (Kismet)	212	Cats	Cats	0.0943396	20	207	0.0966184
305	Original	Aus welchem Theaterstück stammt der Charakter Elwood P. Dowd? (Harvey)	What is the name of the play in which Elwood P. Dowd is a character? (Harvey)	218	Romeo und Julia	Romeo and Juliet	0.0137615	3	213	0.0140845
306	Original	Wie lautet der Nachname des Schauspielers, der die Rolle von "Perry Mason" in der gleichnamigen Fernsehserie verkörperte? (Burr)	What was the last name of the actor in the role of Perry Mason on television? (Burr)	188	Mason	Mason	0.0159574	3	184	0.0163043
307	Original	Wie lautet der Nachname des Erfinders des Dampfschiffes "Clermont"? (Fulton)	What is the last name of the inventor of the steamboat "Clermont”? (Fulton)	202	Clermont	Clermont	0.138614	28	198	0.141414
308	Original	Wie hieß Alexander Graham Bells Assistent? (Watson)	What was the name of Alexander Graham Bell’s assistant? (Watson)	204	Miller/Müller	Miller/Müller	0.0147059	3	200	0.015
				204	Smith	Smith	0.0147059	3	200	0.015
309	Original	Wie hieß Roy Rogers Hund? (Bullet)	What was the name of Roy Roger’s dog? (Bullet)	204	Bello	Bello	0.0392157	8	200	0.04
310	Original	Wie lautet der Nachname des Footballspielers, der unter dem Spitznamen "Galloping Ghost" bekannt war? (Grange)	What is the last name of the football player known as "The Galloping Ghost”? (Grange)	207	James	James	0.00966184	2	203	0.00985222
311	Original	Wie lautet der Nachname der Autorin bzw. des Autors von "Inferno und Ekstase"? (Stone)	What is the last name of the author of "the Agony and the Ecstasy”? (Stone)	210	(Dan) Brown	(Dan) Brown	0.0714286	15	206	0.0728155
312	Original	Wie lautet der Nachname der ersten amerikanischen Autorin bzw. des ersten amerikanischen Autors, die/der den Nobelpreis für Literatur gewann? (Lewis)	What is the last name of the first American author to win the Nobel Prize for literature? (Lewis)	210	Hemingway	Hemingway	0.0380952	8	206	0.038835
313	Original	Wie lautet der Name des Mannes, der in einer von Aesops Fabeln einen Dorn aus der Pfote eines Löwen entfernte? (Androklus)	What is the name of the man who removed the thorn from the lion’s paw in the story from Aesop’s fables? (Androcles)	212	Herkules	Herkules	0.0283019	6	208	0.0288462
314	Original	Wie nennt man das Gerät im Auto, das den Kilometerstand misst? (Hodometer)	What is the name of the automobile instrument that measures mileage? (Odometer)	213	Tacho(meter)	Tachometer	0.464789	99	209	0.473684	60.2308	33.4612
315	Original	Wie lautet der Nachname des Schauspielers, der den Sheriff im Westernfilm "Zwölf Uhr Mittags" darstellt? (Cooper)	What is the last name of the actor who portrayed the sheriff in the movie "High Noon”? (Cooper)	187	Eastwood	Eastwood	0.0427807	8	184	0.0434783
316	Original	Wie lautet der Nachname des Schauspielers, der den Spitznamen "Der Mann mit den tausend Gesichtern" trägt? (Chaney)	What is the last name of the actor known as "The man of a Thousand Faces”? (Chaney)	194	(Johnny) Depp	(Johnny) Depp	0.108247	21	191	0.109948
317	Original	Wie lautet der Nachname des Schauspielers, der den Vater in der amerikanischen Fernsehserie "Vater ist der Beste" verkörperte? (Young)	What was the last name of the actor who portrayed the father on the television show "Father Knows Best”? (Young)	196	Sandler	Sandler	0.0153061	3	193	0.015544
				196	Smith	Smith	0.0153061	3	193	0.015544
318	Original	Wie heißt der Baseballspieler mit Nachnamen, der vor 1961 die meisten Homeruns innerhalb einer Saison erzielte? (Ruth)	What is the last name of the baseball player who had the most home runs in a single season prior to 1961? (Ruth)	198	Johnson	Johnson	0.0151515	3	195	0.0153846
				198	Smith	Smith	0.0151515	3	195	0.0153846
319	Original	Wie lautet der Nachname des Piloten der "Lockheed U-2 Dragon Lady", die 1960 über Russland abgeschossen wurde? (Powers)	What is the last name of the pilot of the U-2 spy plane shot down over Russia in 1960? (Powers)	202	Smith	Smith	0.00990099	2	199	0.0100503
320	Original	Wie lautet der Nachname des Schauspielers, der Sergeant Joe Friday in der Fernsehserie "Polizeibericht" verkörperte? (Webb)	What is the last name of the actor who portrayed sergeant friday on "Dragnet”? (Webb)	203	Müller	Müller	0.0197044	4	200	0.02
321	Original	Wie lautet der Nachname des Verbrechers, der von FBI-Agenten vor einem Kino in Chicago ermordet wurde? (Dillinger)	What is the last name of the criminal who was killed by FBI agents outside of a Chicago movie theater? (Dillinger)	204	Miller	Miller	0.00980392	2	201	0.00995025
				204	John	John	0.00980392	2	201	0.00995025
322	Original	Wie lautet der Name des ersten Films, der den Oscar in der Kategorie Bester Film erhielt? (Wings)	What is the name of the first movie to receive the Academy Award for best picture? (Wings)	205	Titanic	Titanic	0.0731707	15	202	0.0742574
323	Original	Von welcher Stadt war Andy Griffith Sheriff in der "Andy-Griffith-Show"? (Mayberry)	Andy Griffith was the sheriff of what town on television’s "Andy Griffith Show”? (Mayberry)	211	New York (City)	New York (City)	0.0331754	7	208	0.0336538
324	Original	Wie lautet der Nachname des Songwriters, der "I love Paris" schrieb? (Porter)	What is the last name of the song writer who wrote the song "I Love Paris”? (Porter)	213	Sinatra	Sinatra	0.0328638	7	210	0.0333333
325	Original	Wie lautet der Nachname von Flashs Freundin im Comicheft "Flash Gordon"? (Arden)	What is the last name of Flash’s girlfriend in the comic strip "Flash Gordon”? (Arden)	217	Smith	Smith	0.0184332	4	214	0.0186916
326	Original	Wie heißt das dritte Pferderennen, neben dem "Kentucky Derby" und dem "Belmont Stakes", das mit diesen zusammen den Ehrentitel "Dreifache Krone (Triple Crown)" ergibt? (Preakness)	In addition to the Kentucky Derby and the Belmont Stakes what horse race comprises the Triple Crown? (Preakness)	190	Ohio Trick/Trubers	Ohio Trick/Trubers	0.0105263	2	188	0.0106383
327	Original	Wie lautet der Nachname des Boxers, der einen Boxtitel im Kampf gegen John L. Sullivan gewann? (Corbett)	What is the last name of the boxer who won the boxing title from John L. Sullivan? (Corbett)	200	Ali	Ali	0.095	19	198	0.0959596
328	Original	Wie nennt man beim Golf einen "Holz 2"-Schläger noch? (Brassie)	What is the name of a number two wood in golf? (Brassie)	202	Put / Putter	Put / Putter	0.0891089	18	200	0.09
329	Original	Wie lautet der Nachname des Generals, der in der Schlacht von Gettysburg während des Sezessionskrieges die Konföderierten besiegte? (Meade)	What is the last name of the Union general who defeated the Confederate army at the Civil War battle of Gettysburg? (Meade)	204	Napoleon	Napoelon	0.0147059	3	202	0.0148515
330	Original	Wie bezeichnet man den kleinen japanischen Grill, der für das Kochen im Freien verwendet wird? (Hibachi)	What is the name of the small Japanese stove used for outdoor cooking? (Hibachi)	205	Wok	Wok	0.136585	28	203	0.137931
331	Original	Wie lautet der Nachname des Fotografen, der hauptverantwortlich die Sezessionskriege dokumentierte? (Brady)	What is the last name of the man who was most responsible for photographing the U.S. Civil War? (Brady)	213	Miller	Miller	0.0187793	4	211	0.0189573
332	Original	Wie lautet der Nachname der Person, die als Erstes alleine die Welt umflog? (Post)	What is the last name of the first flier to fly solo around the world? (Post)	214	Erhardt	Erhardt	0.0373832	8	212	0.0377358
333	Original	Bei welchem Spiel werden im englischsprachigen Raum Männer "gekrönt?" (Dame)	In which game are men crowned? (Checkers)	217	Cricket	Cricket	0.0506912	11	215	0.0511628
334	Original	Wie lautet der Nachname des bekanntesten US-amerikanischen Pin-Up-Girls während des Zweiten Weltkriegs? (Grable)	What is the last name of the most popular pin-up girl of World War II? (Grable)	218	(Marilyn) Monroe	(Marilyn) Monroe	0.252294	55	216	0.25463
335	Original	Wie lautet der Nachname des Dichters, der die Zeilen "In jedes Leben muß Regen fallen. Mancher Tag sei trüb und traurig." gedichtet hat? (Longfellow)	What is the last name of the poet who wrote the line "Into each life a little rain must fall”? (Longfellow)	189	Goethe	Goethe	0.174603	33	188	0.175532
336	Original	Wie lautet der Nachname des Mannes, der als Erster die Unabhängigkeitserklärung der Vereinigten Staaten von Amerika unterschrieb? (Hancock)	What is the last name of the first signer of the "Declaration of Independence”? (Hancock)	193	(George) Washington	(George) Washington	0.259067	50	192	0.260417
337	Original	Wie heißt das Pferd, das mehrere Jahre in Folge in den 1960er Jahren zum Rennpferd des Jahres in den USA gewählt wurde? (Kelso)	Who was the racehorse of the year for many successive years in the 1960s? (Kelso)	201	Blitz	Blitz	0.0199005	4	200	0.02
338	Original	Wie lautet der Nachname des selbst ernannten Friedensrichters, der auch "das Gesetz westlich des Pecos" genannt wurde? (Bean)	What is the last name of the judge who was known as "the law west of the pecos”? (Bean)	206	Gandhi	Gandhi	0.0145631	3	205	0.0146341
339	Original	Wie lautet der Nachname des Schauspielers, der in den Sherlock Holmes Verfilmungen von 1939 Dr. Holmes verkörpert hat? (Bruce)	What was the last name of the actor who portrayed Dr. Watson in the Sherlock Holmes series? (Bruce)	206	Rathbone	Rathbone	0.0242718	5	205	0.0243902
340	Original	Wie lautet der Nachname des Dichters, der die ursprüngliche Version von "Don Juan" schrieb? (Byron)	What is the last name of the poet who originally wrote "Don Juan”? (Byron)	208	Goethe	Goethe	0.0336538	7	207	0.0338164
				208	Schiller	Schiller	0.0336538	7	207	0.0338164
341	Original	Wie lautet der Nachname des Radiosprechers im Hörspiel "Krieg der Welten"? (Welles)	What was the last name of the man who was the radio broadcaster for the "War of the Worlds”? (Welles)	211	Müller	Müller	0.0189573	4	210	0.0190476
342	Original	Wie lautet der Nachname des Bauchredners, der Charlie McCarthie eine Stimme verlieh? (Bergen)	What was the last name of the ventriloquist who provided the voice for Charlie McCarthy? (Bergen)	212	Miller	Miller	0.0141509	3	211	0.014218
343	Original	Wie hieß die erfolglose Automarke, die von 1957-1959 in den Ford-Werken hergestellt wurde? (Edsel)	What was the name of the unsuccessful auto that was manufactured by the Ford motor company from 1957–1959? (Edsel)	213	Ford	Ford	0.028169	6	212	0.0283019
344	Original	Wie lautet der Name des größten Militärgefängnisses der konföderierten Staaten von Amerika während der Sezessionskriege? (Andersonville)	What was the name of the largest Confederate military prison during the Civil War? (Andersonville)	213	Alcatraz	Alcatraz	0.13615	29	212	0.136792
345	Original	Wie lautet der Nachname des Baseballspielers, der den bislang höchsten Schlagdurchschnitt (engl. Batting average) in der Major League erzielte?	What is the name of the baseball player with the highest lifetime batting average in the major leagues? (Cobb)	215	Smith	Smith	0.0232558	5	214	0.0233645
346	Original	In welcher Stadt befindet sich die Ruhmeshalle des Baseballs? (Cooperstown)	What is the city in which the baseball hall of fame is located? (Cooperstown)	220	New York (City)	New York (City)	0.127273	28	219	0.127854
347	Original	Wie lautet der Nachname des Jockeys, der die meisten Pferderennen in der Geschichte Nordamerikas gewann? (Baze)	What is the last name of the jockey with the most lifetime winners in horse racing? (Baze)	210	Smith	Smith	0.0142857	3	210	0.0142857
348	Original	Wie lautet der Nachname des Synchronsprechers von Mr. Magoo? (Backus)	What is the last name of the man who was the voice of Mr. Magoo? (Backus)	197	Nielson	Nielson	0.0101523	2	197	0.0101523
				197	Miller	Miller	0.0101523	2	197	0.0101523
349	Original	Wie hieß das gepanzerte Schiff, das während der Sezessionskriege gegen die "Merrimack" kämpfte? (Monitor)	What was the name of the Union ironclad ship that fought the Confederate ironclad Merrimack? (Monitor)	205	Virginia	Virginia	0.0341463	7	205	0.0341463
350	Original	Wie lautet der Nachname des Charakters, den Robert Stack in der Fernsehsendung "Die Unbestechlichen" verkörpert? (Ness)	What was the last name of the character portrayed by Robert Stack on the television show "The Untouchables”? (Ness)	208	Smith	Smith	0.0144231	3	208	0.0144231
351	Original	Wie lautet der Nachname des Vorgesetzten von Dankwart Bumskopp in der Zeichentrickserie "Blondie"? (Dithers)	What is the last name of Dagwood’s boss in the comic strip "Blondie”? (Dithers)	212	Chef	Chef	0.00943396	2	212	0.00943396
352	Original	Wie lautet der Nachname des Autors bzw. der Autorin, der bzw. die einen Pulitzer-Preis für seine bzw. ihre biographischen Texte über Abraham Lincoln erhielt? (Sandburg)	What is the name of the author who received a Pulitzer Prize for his writings about Abraham Lincoln? (Sandburg)	194	Smith	Smith	0.0257732	5	194	0.0257732
353	Original	Wie hieß das Internat für Indianer in Pennsylvania, für welches Jim Thorpe Baseball spielte? (Carlisle)	What is the name of the Indian college in Pennsylvania for which Jim Thorpe played football? (Carlisle)	200	Amish	Amish	0.005	1	200	0.005
				200	Churchtown	Churchtown	0.005	1	200	0.005
				200	Coltes	Coltes	0.005	1	200	0.005
				200	Foxbury	Foxbury	0.005	1	200	0.005
				200	Free Mind	Free Mind	0.005	1	200	0.005
				200	Hoghwarts	Hoghwarts	0.005	1	200	0.005
				200	Indian school Pennsylvania	Indian school Pennsylvania	0.005	1	200	0.005
				200	Indiana Polis	Indiana Polis	0.005	1	200	0.005
				200	Indianer-Territorium	Indian Territory	0.005	1	200	0.005
				200	Kingston	Kingston	0.005	1	200	0.005
				200	National Highs	National Highs	0.005	1	200	0.005
				200	Native School	Native School	0.005	1	200	0.005
				200	Paradise	Paradise	0.005	1	200	0.005
				200	Pennylvania	Pennylvania	0.005	1	200	0.005
				200	Susquehannock	Susquehannock	0.005	1	200	0.005
				200	Thorpe Internat	Thorpe boarding school	0.005	1	200	0.005
				200	Uni	Uni	0.005	1	200	0.005
				200	Watson internat	Watson boarding school	0.005	1	200	0.005
354	Original	Wie lautet der Name von Gene Autrys Pferd? (Champion)	What was the name of gene autry’s horse? (champion)	207	(Black) Beauty	(Black) Beauty	0.0193237	4	207	0.0193237
355	Original	Bei welchem Spiel wird ein Gummiball und kleine Metallfiguren benutzt? (Astragaloi)	Which game uses a rubber ball and little metal pieces? (jacks)	208	Kicker/ Tischkicker/ Tischfußball	Foosball/ tapletop soccer	0.173077	36	208	0.173077
356	Original	Wie nennt man eine nicht regelkonforme Aktion des Werfers beim Baseball? (Balk)	What is the name of an illegal move by a baseball pitcher that results in all runners advancing one base? (balk)	215	Foul	Foul	0.237209	51	215	0.237209
